# Supplementary material for: A Machine Learning Model to Predict Intravenous Immunoglobulin-Resistant Kawasaki Disease Patients: A Retrospective Study Based on the Chongqing Population
Source: Front Pediatr. 2021 Nov 8;9:756095. doi: 10.3389/fped.2021.756095 (PMC8606736; doi:10.3389/fped.2021.756095)
Supplement: Supplementary file 1 [file Data_Sheet_1.CSV]

IVIGRKD	sex	Presence of CALs	Age in months	Days of illness at the initial treatment	Maximum temperature	Rash	Conjunctival hyperemia	Perianal changes	Lip changes	Cervical lymphadenopathy	Edema of the hands and feet	Serum potassium	Serum sodium	Globulin	TBIL	Albumin	PCT	GGT	ALT	AST	LDH	WBC	ESR	Lymphocyte count	HB	PLT	Neutrophil count	Percentage of neutrophils	CRP	NLR	PLR
0	0	1	24	7	40.2	0	1	0	1	1	1	3.69	139.4	19.9	6.1	28	4.417	27	31.2	14.5	242	15.29	56	2.75	99	147	11.77	0.77	51	4.28	53.45
0	1	0	48	5	42.6	1	1	0	1	1	1	3.81	134.3	17.5	15.4	36	2.25	59	40.8	67.7	235.1	10.84	70	4.58	100	734	3.86	0.43	15	0.84	160.26
0	1	0	22	7	39.3	1	1	0	1	1	0	3.78	133.7	25.1	6.8	37	0.91	262	114	31.1	227	14.72	6	1.47	106	343	12.95	0.88	87	8.81	233.33
0	1	0	17	5	39.3	1	1	1	1	1	1	4.43	138.5	24.6	2.7	38.3	1.559	71	44.9	20.3	232	16.62	50	4.65	108	420	10.47	0.63	34	2.25	90.32
0	1	1	16	6	39.8	1	1	0	1	1	0	5.37	139.7	26.3	4.2	35.3	0.038	21.9	32.7	31.1	268.5	19.71	38	7.29	101	386	11.43	0.58	31	1.57	52.95
0	1	0	33	5	40	1	1	1	1	1	1	3.93	135.1	18.5	7.5	39.5	1.158	12	8.7	21.7	380	17.02	81	2.89	115	352	13.79	0.81	90	4.77	121.8
0	1	0	27	5	40	0	1	1	1	1	1	3.68	136.3	27.1	7.9	37.1	0.131	6.1	3.1	24.6	328.6	19.76	108	3.75	113	348	15.02	0.76	56	4.01	92.8
0	1	1	19	7	39.8	1	1	0	1	1	0	3.37	135.2	20.8	5.2	37.8	1.282	27.7	33.1	26.1	245.3	14.73	80	3.36	118	262	9.61	0.6	49	2.86	77.98
0	1	0	57	6	39.3	0	1	0	1	1	0	4.31	137.5	20.5	14	35.5	0.91	9	5	11	133.4	10.74	44	4.3	126	745	5.69	0.53	57	1.32	173.26
0	0	0	30	6	39.5	1	1	0	1	1	1	5.17	141.2	23.9	6.5	36.4	0.125	20	15.6	27	298.5	16.73	87	3.01	102	479	12.88	0.77	46	4.28	159.14
0	1	1	20	5	40	0	0	0	1	1	1	3.13	130.3	19.6	6.9	31.2	0.91	19	47.1	20.7	224	8.07	92	0.89	99	186	6.94	0.86	131	7.8	208.99
0	0	0	27	5	40.4	1	1	0	1	1	1	4.02	143.2	19.4	9.5	39	0.91	137.6	40.8	27.5	312.3	16.25	93	3.09	107	277	10.26	0.73	65	3.32	89.64
0	0	0	29	5	39.5	1	1	0	1	1	0	4.78	136.1	21.3	6	41.5	0.91	92	40.8	69	331	16.46	45	3.13	113	271	12.84	0.78	36	4.1	86.58
1	1	1	16	5	39.5	1	1	1	1	1	1	3.75	133	26.8	20	30.8	3.973	144.2	70.1	30.3	197.2	18.85	38	2.26	120	306	16.02	0.85	133	7.09	135.4
0	1	0	52	5	40	0	1	0	1	1	1	4.08	134.9	18	10.7	36.7	0.65	122.4	52.5	31.1	297.6	10.46	94	2.93	106	744	6.8	0.65	112	2.32	253.92
0	1	0	29	5	39.8	1	1	0	1	1	1	4.02	137	20.3	5	36.7	0.91	5	13	18	293	11.04	36	2.43	107	195	8.17	0.74	30	3.36	80.25
0	1	1	85	8	39.8	1	1	0	1	1	1	4.26	136.4	26.5	6.5	27.3	2.451	95	55.1	14	187	29.99	69	3	93	638	9.61	0.89	81	3.2	212.67
0	0	0	7	6	39.5	1	0	0	1	1	0	4.19	137.1	19.8	3	26.6	0.91	88	45.7	37.3	186	13.18	58	3.82	91	280	8.57	0.65	65	2.24	73.3
0	0	0	16	6	39	1	1	1	1	1	1	4.85	138.2	30.7	1.2	33.7	0.531	21.2	39.4	45.5	265.3	15.98	79	3.04	100	438	12.14	0.76	26	3.99	144.08
0	1	0	63	7	39.5	0	1	1	1	1	0	3.95	140.2	30.7	8.5	39	0.065	12.7	6.9	16.4	178.6	13.4	120	2.26	107	384	8.69	0.77	54	3.85	169.91
0	1	1	48	6	40	1	1	1	1	1	1	4.02	135	21.5	9.2	34.5	0.642	80.7	29.3	16.7	213.2	12.99	104	2.6	93	330	9.61	0.74	76	3.7	126.92
0	0	0	18	6	40	1	1	1	1	1	1	4.63	137.6	24.6	1.1	34.1	0.035	12.6	21.6	30.8	248.1	14.73	69	3.36	110	262	9.61	0.17	27	2.86	77.98
0	1	1	32	6	39.2	1	1	1	1	1	1	4.87	137.5	24.1	5	42.5	0.91	8.3	9.9	35.9	396.8	12.96	110	2.33	111	466	9.72	0.75	86	4.17	200
0	1	0	52	5	40	1	1	0	1	1	1	3.69	136.5	25.7	12	35.2	0.91	59	40.8	31.1	336	11.77	69.9	2.12	109	302	9.3	0.79	45	4.39	142.45
0	0	0	79	10	39	1	1	1	1	1	1	4	142.8	30.2	3	34.5	0.1	38.8	40.4	18.4	209.7	16.31	69.9	3.36	107	251	9.61	0.87	35	2.86	74.7
0	0	1	44	9	42	1	1	1	1	1	1	4.39	136.5	25.1	7.8	34.7	3.09	164	98.7	29.2	331.9	14.33	120	2.29	101	557	11.61	0.81	106	5.07	243.23
0	1	1	9	7	39.5	1	1	0	1	1	0	5.09	139.1	20.4	2.5	37.1	1.546	23.6	17.3	16.9	183	12.19	85	4.02	91	280	6.83	0.56	59	1.7	69.65
0	1	1	23	6	39	0	0	0	1	1	0	4.65	137	25.2	5.8	37.8	1.578	29	23.3	25	283	11.71	74	4.33	102	386	6.32	0.54	14	1.46	89.15
0	0	1	23	5	39.5	1	1	1	1	1	1	3.47	139.1	22.5	5	32.9	1.21	79.9	54.9	30	233.8	19.78	67	3.36	112	484	10.09	0.51	49	3	144.05
0	1	1	28	6	40	1	1	1	1	1	1	4.16	140.2	22.5	6.8	36.6	0.91	59	40.8	32.3	204.2	17.22	101	3.36	111	325	9.61	0.69	85	2.86	96.73
0	0	0	20	6	39.5	1	1	1	1	1	0	4.78	137.1	22.5	4.3	36.4	2.507	167	66.6	19.1	280	16.21	60	2.92	107	413	12.81	0.79	71	4.39	141.44
0	1	0	20	7	40.2	1	1	1	1	1	1	3.32	137.4	19.3	10.5	33.7	0.84	11.8	22.1	32.9	353.2	9.43	45	3.36	118	298	9.61	0.54	64	2.86	88.69
0	1	0	66	7	40	1	1	0	1	1	0	3.3	137.5	25.6	6.8	36.2	3.55	199	40.8	31.1	219.8	16.99	66	1.36	112	335	15.12	0.89	64	11.12	246.32
0	1	0	39	6	40	0	1	1	1	1	1	3.07	130.3	25.4	5	32.1	0.91	34	10	10	191	24.49	75	3.67	109	364	19.35	0.79	49	5.27	99.18
0	1	1	25	6	38.9	1	0	1	1	1	0	3.83	133.1	22.8	10	35.5	0.91	193	40.8	31.1	294	27.91	128	6.14	86	386	20.65	0.74	91	3.36	62.87
0	1	1	58	6	39.5	1	0	0	1	1	1	4.02	135.8	30.1	1.9	35.3	1.015	13.5	22.8	25.5	192.7	6.37	90	3.69	105	506	2.42	0.38	15	0.66	137.13
0	1	1	56	7	39	0	1	0	1	1	1	3.74	137.9	20.9	7.3	32.5	0.459	82.6	89	16.5	220.7	17.83	85	3.74	93	436	13.55	0.76	50	3.62	116.58
0	1	1	38	6	39.6	1	1	1	1	1	1	3.79	138.8	18.8	14.7	44.6	3.227	55.6	123	31.1	400	15.25	120	1.37	113	223	13.42	0.88	49	9.8	162.77
0	1	0	39	7	39	1	1	1	1	1	1	4.8	131	26.8	7	39.4	0.91	204	40.8	31.1	329	21.6	61	4.68	111	311	13.7	0.64	49	2.93	66.45
0	1	1	14	6	40	0	1	1	1	0	1	4.56	139.3	26.4	2.3	37.5	0.215	128	97.8	28.4	253	8.46	90	5.92	92	386	2.2	0.26	15	0.37	65.2
0	0	1	28	6	39.8	1	1	1	1	1	1	3.95	137.5	18.5	3.4	37.3	0.91	71	60.3	18.2	245	13.44	23	3.36	125	214	9.61	0.82	54	2.86	63.69
0	1	0	29	9	39.5	0	0	1	1	1	0	4.82	135.4	29.5	1	37	0.14	23.8	19.5	24.5	206.2	11.63	69.9	3.26	111	691	6.63	0.57	12	2.03	211.96
0	0	1	76	6	42	1	1	1	1	1	1	3.67	134.1	22.2	6	38.6	0.257	139	48.6	20.6	245	15.23	22	1.83	104	300	12.79	0.84	39	6.99	163.93
0	1	1	36	5	39.5	0	1	0	1	1	0	4.08	140	29.4	3	34.2	0.624	40.6	24.4	26.7	171.4	22.98	45	5.29	108	399	16.55	0.72	90	3.13	75.43
0	1	1	90	6	39	0	1	0	1	1	0	4.09	134.3	28.3	4.1	35.3	0.169	59	40.8	31.1	331.5	6.73	51	2.76	120	529	3.57	0.53	30	1.29	191.67
0	0	0	5	4	39	0	1	1	1	1	0	3.84	137.3	14.9	4.7	25.2	2.741	65.7	21.5	22.8	245.2	21.45	26	1.57	97	211	10.12	0.84	102	6.45	134.39
0	1	0	40	9	39.5	1	1	1	1	1	0	4.1	138	19.1	17.4	37	0.184	157.4	40.8	31.1	268.5	9.31	71	1.3	108	360	7.26	0.78	32	5.58	276.92
0	0	0	20	6	40	1	1	0	1	0	1	4.06	134.9	21.9	4.8	36.3	1.403	19	23	24.7	261	9.95	60	2.98	100	182	6.47	0.65	58	2.17	61.07
0	1	1	21	6	40	1	1	0	1	1	1	3.98	134.6	18.1	8.9	39.1	4.764	101.5	40.8	30.3	290.5	12.57	120	3.65	94	314	8.55	0.68	91	2.34	86.03
0	0	0	24	4	40.6	1	1	0	1	1	1	4.73	138	17.7	8	42.8	0.91	10	19	30	338	15.17	48	3.36	112	187	9.61	0.85	9	2.86	55.65
0	1	1	16	6	41	0	1	1	1	1	0	2.57	137.3	34.1	3	33.1	0.173	175.2	142.9	67.9	202.8	5.8	120	1.86	128	237	3.6	0.62	17	1.94	127.42
0	0	0	43	9	39.8	0	1	0	1	1	1	3.91	141.9	21.9	9.2	27.5	0.91	30.6	44.1	18.5	232.1	15.56	120	2.65	99	446	12.29	0.79	67	4.64	168.3
0	0	0	81	6	42	1	1	0	1	1	1	3.49	137.5	25.2	4.1	30.3	0.757	9	33.2	35.6	219.3	7.08	80	3.4	100	663	2.62	0.37	24	0.77	195
0	1	1	20	4	39.8	1	1	0	1	1	1	5.27	135.7	27.3	15.4	42.4	0.252	10	25	44.2	323.9	16.74	69.9	3.68	123	260	12.22	0.73	116	3.32	70.65
0	0	0	11	6	39.5	1	1	0	1	1	0	4.51	137.7	22.5	2.3	42.4	0.163	25	31.2	38.7	220	16.75	95	6.87	97	466	9.04	0.54	21	1.32	67.83
0	1	0	19	8	40.3	0	1	0	1	0	1	4.41	141.3	20.9	9.4	34.2	0.91	166.8	80.4	41.9	341.3	25.44	74	3.36	101	566	9.61	0.68	12	2.86	168.45
1	1	0	28	6	38.5	0	1	0	1	1	0	4.52	136.5	31.1	7.3	40.3	0.144	10	10.3	19.9	213	18.82	120	4.71	114	429	12.99	0.69	62	2.76	91.08
0	1	0	24	5	39.8	1	1	1	1	1	1	4.3	136.6	23.6	5.3	40.6	1.567	115	112.9	29.9	269	15.36	56	5.68	101	416	8.76	0.57	78	1.54	73.24
0	1	0	43	6	41	1	1	1	1	1	1	3.92	138.2	23.4	16	39.6	0.91	115.3	40.8	39.5	234.4	17.23	53	2.23	114	373	12.33	0.83	40	5.53	167.26
0	1	1	85	8	40.5	1	1	0	1	1	0	3.4	135.7	18.2	5.5	32.4	0.344	14.1	10.9	17	332.2	7.35	39	1.1	106	310	5.51	0.75	22	5.01	281.82
0	1	1	47	9	39.6	0	0	0	1	1	1	4.07	136.5	22.5	3	28.5	0.195	33.4	36.8	28.8	225	23.85	120	2.2	113	513	15.38	0.84	53	6.99	233.18
1	1	0	24	6	39.6	1	1	1	1	1	1	4.13	137.2	13.5	6.8	36.6	7.733	51	64.2	26.2	323.3	13.78	46	2.76	93	422	10.47	0.76	34	3.79	152.9
0	0	0	34	7	39.5	0	1	0	1	1	1	4.01	140.2	25.8	3.7	43.9	0.064	19	18	26.4	358	14.59	39	6.22	111	625	5.15	0.43	19	0.83	100.48
0	0	0	32	6	41	1	1	0	1	1	0	4.04	134.3	24.2	8	39.4	1.16	80	127	31.1	290	11.18	69.9	3.35	105	255	7.38	0.66	31	2.2	76.12
0	0	0	20	6	38.8	1	0	0	1	1	0	5.13	138	26	6.9	42.6	0.91	14	12	18.6	249	17.27	69.9	3.36	118	378	9.61	0.58	8	2.86	112.5
0	0	0	65	6	39.7	0	1	0	1	1	1	3.8	140.2	18	9.4	33.6	0.433	8.9	6.3	19.2	262.2	14.73	98	3.36	113	360	9.61	0.86	23	2.86	107.14
1	1	1	28	7	40	0	1	1	1	0	1	4.39	137.1	24.1	2.8	34.7	0.095	15	25.6	19.7	190	13.85	105	2.02	106	315	4.4	0.61	59	2.18	155.94
0	1	0	26	4	40	1	1	1	1	1	1	4.06	137.5	17.3	4	43	0.08	9.7	19.7	27.2	270	17.32	66	6.24	114	619	9.7	0.56	10	1.55	99.2
0	0	0	23	7	41.3	1	0	0	1	1	0	3.4	137.3	26.4	6	26.4	0.91	59	40.8	31.1	447	17.5	44	3.06	101	197	9.61	0.74	107.7	3.14	64.38
0	0	0	80	6	40	1	1	1	1	1	0	4.36	134.6	22.5	9.8	33.4	0.077	81.9	25.9	21.9	215	17.1	120	2.77	99	471	13.05	0.8	55	4.71	170.04
0	1	1	20	10	39.8	1	1	1	1	1	1	4.94	134.8	22	3.4	42.5	0.115	10	18.4	26.1	351	16.9	29	7.77	113	338	8.45	0.5	17	1.09	43.5
0	1	0	16	6	39.6	1	1	0	1	1	1	4.84	134.2	24.2	1	34.3	0.105	21.5	36.2	39.3	180.5	18.86	120	3.36	111	447	9.61	0.4	73	2.86	133.04
1	1	0	28	5	39.5	0	1	0	1	1	0	4.3	136	22.1	13	42.2	1.09	200	80.1	39.6	257.3	15.08	70	1.74	104	303	8.16	0.85	53.7	4.69	174.14
0	1	0	8	8	39.5	1	1	1	1	0	0	3.74	138.7	24.6	3.6	32.2	0.24	109.1	42.8	38.9	205.3	17.2	44	5.01	110	561	8.59	0.6	33	1.71	111.98
0	1	0	25	6	39.6	0	1	1	1	1	1	4.02	141.3	20.5	8.1	39	0.91	13.4	17.5	22.4	267.7	21.39	60	5	116	396	8.19	0.59	29	1.64	79.2
0	0	0	22	5	39.5	1	1	1	1	1	1	4.3	136.7	21.1	12.6	30.9	2.385	121.7	101.2	45.9	315.9	17.92	74	1.64	104	204	4.76	0.67	47	2.9	124.39
0	0	0	43	5	39.5	1	1	0	1	1	1	3.6	137.1	24.2	3.5	37.2	0.91	11	22.7	30.1	256	17.45	55	1.57	120	348	15.53	0.89	32	9.89	221.66
0	1	0	46	6	40.5	1	1	0	1	1	1	3.6	137.6	16.1	8.4	35.9	2.532	13.7	15.5	22.7	269.4	18.51	57	0.93	100	420	17.4	0.94	67	18.71	451.61
0	0	0	25	8	39.3	0	1	0	0	0	0	4.96	138.8	25.7	2.5	35.9	0.037	41.1	13.3	19.5	399.2	23.51	89	3.76	119	601	19.28	0.82	68	5.13	159.84
0	0	0	20	7	39	1	1	0	1	1	1	4.67	133.9	23.5	1	38.2	0.135	17.8	27.8	43.8	216	12.72	101	2.42	107	541	9.79	0.77	46	4.05	223.55
0	1	0	55	7	40.5	0	1	1	1	1	0	2.89	135.5	18.2	3.3	27	0.91	37.4	32.1	28.1	199.3	8.24	50	0.66	110	255	6.67	0.81	42	10.11	386.36
0	0	0	54	5	39.7	0	1	0	1	1	0	2.7	137	22.5	8.6	32.3	0.3	144	40.8	31.1	268.5	13.6	69.9	1.61	111	351	11.48	0.85	73.9	7.13	218.01
0	1	1	17	5	40	1	1	0	1	1	1	5.29	136.7	22.2	8.4	38.9	0.91	40.6	42.7	40.6	293.9	21.56	69.9	3.76	103	466	14.46	0.77	38	3.85	123.94
0	1	0	54	7	41	0	0	0	1	1	1	3.48	138.1	19.3	6.8	44.4	0.31	10.6	7.3	19	251.4	9.37	67	3.94	93	629	5.06	0.54	10	1.28	159.64
0	0	1	24	7	39.9	1	1	0	1	1	1	3.89	135.7	24.6	1.3	34.6	2.609	20.5	28.6	56.1	242.7	4.58	38	1.97	106	275	2.43	0.53	37	1.23	139.59
0	1	1	13	5	40	1	1	1	1	1	1	4.88	139.4	15.6	6.4	42.1	0.91	68.2	55.4	34.1	321.9	14.66	27	7.18	128	558	6.01	0.41	16	0.84	77.72
0	1	0	12	6	40	1	1	1	1	1	0	4.66	134.6	26.7	4	38.7	0.1	15.8	28.3	26	173.8	17.56	67	3.36	111	329	9.61	0.28	42	2.86	97.92
0	0	0	19	6	39	0	1	0	1	0	0	4.6	137.3	33.6	10.4	41.5	0.16	29	40.8	31.1	268.5	12.55	69.9	6.65	118	315	9.59	0.57	73	1.44	47.37
0	0	0	31	5	40.5	1	1	1	1	1	1	4.22	136.6	20.3	15.2	39	1.582	27.2	26.9	25.6	317.8	16.79	90	3.86	103	454	12.42	0.74	23	3.22	117.62
0	1	1	21	7	40.1	1	1	0	1	1	0	4.38	137.7	19	9	31.2	0.384	68.8	51.6	18.7	246	16.53	104	3.8	103	359	11.41	0.69	38	3	94.47
0	1	1	34	7	39.7	1	1	1	1	1	1	5.08	143.1	23	6.1	38.7	0.117	157.6	90.6	27.2	311	21.01	117	6.04	105	735	12.27	0.61	34	2.03	121.69
0	0	0	16	6	39.5	1	1	1	1	1	1	4.58	135.3	25.2	2.8	41.1	0.259	9	15.7	25.2	276	13.03	46	4.56	114	416	7.69	0.59	16	1.69	91.23
1	0	1	56	6	39.5	1	1	1	1	0	1	2.81	130.9	13.8	20	26.2	2.325	114.5	78.3	29.6	244.8	16.24	55	3.57	105	335	12.18	0.75	139	3.41	93.84
0	1	0	11	9	40	1	1	0	1	0	1	4.2	135.6	20.4	2	33.1	0.91	29	15.1	27.9	294	9.32	27	4.38	86	560	3.91	0.42	38	0.89	127.85
0	0	0	8	6	39.5	0	1	1	1	1	1	4.16	139.7	22.5	6.8	36.6	1.047	59	40.8	31.1	268.5	6.31	43	3.79	86	713	1.83	0.29	42	0.48	188.13
0	1	1	20	7	39.5	1	1	1	1	1	1	4.99	139.4	28.6	3.3	37.8	0.047	43.8	43.3	24.5	195.8	22.63	51	3.36	109	692	12.9	0.57	56	3.84	205.95
0	1	1	33	8	39.9	1	1	0	1	1	0	3.3	134.9	23.4	6	30.3	0.91	107	56.8	15.5	194	22.35	92	2.01	96	292	19.67	0.88	89	9.79	145.27
0	1	0	44	8	41	1	1	0	1	1	1	4.25	134.1	27.5	4.8	33.2	0.717	64.4	85.4	36	178.6	23.38	50	2.37	95	334	11	0.79	47	4.64	140.93
0	1	0	22	6	39.5	1	1	0	1	0	1	4.19	135.9	25.4	1.9	34.6	0.1	12.4	15.4	28.2	234	12.7	69	3.56	113	288	8.51	0.67	36	2.39	80.9
0	1	0	20	6	40.5	0	1	1	1	1	0	4.57	139.2	23.9	5	37.4	0.625	56	33.7	23.2	324	13.76	33	4.82	104	362	6.05	0.44	28	1.26	75.1
0	0	0	6	6	38.4	1	0	1	1	1	1	4.45	139.3	13.7	7.1	40.8	0.053	20.4	14.7	30.1	346.4	11.39	23	6.15	103	616	4.78	0.42	8	0.78	100.16
0	1	0	24	6	40.2	1	1	0	1	1	1	4.8	141.7	23.3	8.8	36.2	0.617	10.3	8.3	15.9	213.6	14.8	112	5.18	117	374	8.58	0.58	42	1.66	72.2
0	1	1	75	8	42	1	1	0	1	1	1	2.92	135.4	26.3	5.4	34	1.19	126	56.8	23.1	222.6	21.76	120	1.95	99	461	17.2	0.88	76	8.82	236.41
0	1	1	13	5	39.6	1	1	0	1	1	1	4.55	138.5	24	6.1	34.7	0.91	59	125.8	44.6	219	14.04	73	3.51	91	545	9.97	0.71	23	2.84	155.27
0	1	0	9	5	39.5	1	1	0	1	1	0	4.17	138	14.7	6.9	35	0.074	21.6	24.5	34.9	332.4	12.91	70	3.36	114	339	9.61	0.52	30	2.86	100.89
0	0	0	31	8	39.6	0	1	1	1	1	1	3.89	142	20.5	4.3	33.8	0.91	66.8	97.9	26.2	227.1	11.37	77	3.36	121	316	9.61	0.69	43	2.86	94.05
0	0	0	43	5	40.1	1	1	1	1	1	1	3.24	135.4	27.5	10	29.9	4.064	59	40.8	73.7	207.9	14.08	120	2.53	102	435	11.4	0.81	99	4.51	171.94
0	0	0	17	10	39.5	1	1	1	1	0	1	4.95	140.8	22.1	7.7	42.8	0.283	30	24.8	36.3	308	15.52	20	4.66	114	567	10.09	0.65	39	2.17	121.67
0	1	0	13	6	40	1	1	0	1	1	1	4.52	135.6	24.1	6.3	41.6	0.224	22.9	16.2	37.4	264.8	16.41	120	5.09	89	747	10.99	0.67	29	2.16	146.76
0	1	0	78	4	42	1	1	0	1	1	1	4.39	131.8	20.5	6.8	27.9	0.91	133.5	135.9	40	201	22.42	115	0.74	99	271	17.02	0.92	84	23	366.22
0	1	1	34	7	39.7	1	1	1	1	1	1	4.52	138.4	27.2	4.2	39.6	0.029	19	15.1	23.1	236	18.86	50	3.36	104	285	9.61	0.72	21	2.86	84.82
0	0	1	28	5	40	1	1	0	1	1	0	4.07	136.5	18.1	10.3	38.1	0.91	35.1	19.4	24.7	286.2	14.88	81	3.36	107	347	9.61	0.77	8	2.86	103.27
0	1	1	48	6	38.5	0	0	0	1	1	1	4.15	140.9	27.7	6.5	39.3	0.232	23.4	17.3	18.3	197.4	4.59	120	2.89	103	310	1.24	0.27	49	0.43	107.27
0	1	0	68	9	39.2	0	1	0	1	1	0	4.52	137.2	32.5	4.3	38.2	0.399	25	18.2	19.4	238	17.43	74	1.92	101	552	14.29	0.82	54	7.44	287.5
0	0	0	29	6	40	0	1	1	1	1	1	4.94	141.6	22.4	4.2	44.5	0.91	14.9	17.6	30.3	289.1	12.38	82	3.36	107	261	9.61	0.35	49	2.86	77.68
0	1	1	87	5	38.3	1	1	0	1	1	0	4.25	135	17.1	17.1	41	0.302	131.7	40.8	31.1	323.9	19.64	79	3.36	117	358	9.61	0.78	37	2.86	106.55
0	1	0	62	5	39.5	1	1	0	1	1	1	2.75	135.6	13.6	9.4	28.1	0.91	62.2	96.3	25.2	245	5.38	31	3.12	95	255	1.88	0.35	9	0.6	81.73
1	1	0	61	3	39.5	1	1	1	1	1	0	3.9	133	26.8	7.2	35.3	0.21	104	80.1	39.6	257.3	22	70	2.58	121	369	9.34	0.83	58.4	3.62	143.02
0	0	0	30	6	40	0	1	1	1	1	1	2.97	133.3	21.1	6.8	32.7	3.938	152	52.2	28.5	210	18.76	51	2.25	101	303	16.13	0.86	81	7.17	134.67
0	1	1	27	9	39.3	0	1	0	1	0	1	4.36	132.4	26.3	2.4	38.5	0.048	9.8	11.6	27.6	209.2	17.62	40	3.35	113	374	13.39	0.76	21	4	111.64
0	1	0	26	7	39.7	1	1	0	1	1	1	3.56	140.5	19.7	7.7	30.5	0.91	45	34.8	17.5	207	12.59	36	1.93	102	250	7.13	0.7	108	3.69	129.53
0	1	1	11	6	39.6	0	1	1	1	1	1	5	137.3	29	6	36.8	2.536	76.3	27	44.5	215	17.41	120	3.36	89	635	8.01	0.46	24	2.38	188.99
0	1	0	57	6	42	1	1	0	1	1	1	4.01	137.9	23.7	4.5	33.4	1.371	38.9	34.4	28.5	248.2	13.71	120	3.36	107	418	9.61	0.72	23	2.86	124.4
0	1	0	79	7	38.9	1	1	0	1	1	1	3.89	137.6	23.5	5.5	40.5	0.91	15	15.8	21.6	226	5.95	3	1.9	106	405	3.81	0.64	18	2.01	213.16
0	1	0	62	8	40	0	1	0	1	1	1	4.2	136.2	26.1	4.2	39	0.251	21	25.9	20.1	320	22.36	43	3.36	123	435	9.61	0.63	28	2.86	129.46
1	1	1	28	8	38.6	1	1	0	1	1	1	3.43	135.5	18.5	6	32.9	0.64	202	32	16	224	15.97	50	3.19	104	548	10.67	0.7	14	3.34	171.79
0	0	0	15	6	39.2	1	1	0	1	1	1	4.39	136.7	23.5	10.7	31.8	1.031	165.9	57.8	37.6	322	15.21	108	3.5	96	234	10.04	0.66	89	2.87	66.86
0	0	0	37	6	40.2	1	1	1	1	1	1	5.07	137.3	27.1	6	40	0.7	36	34	43	303	27.7	69	3.36	108	319	9.61	0.76	30	2.86	94.94
0	1	1	19	5	40	0	1	0	1	1	1	3.93	137.5	28.2	2.5	29.6	0.164	20.1	29.9	20.2	242.4	14.31	102	4.29	97	322	9.3	0.65	50	2.17	75.06
0	1	1	17	5	40	1	0	1	1	1	0	4.06	136.7	16.4	6.5	34.7	0.91	60.2	130.1	52.6	324.5	10.4	35	1.66	113	262	3.43	0.66	15	2.07	157.83
0	1	1	13	7	39.6	0	1	1	1	1	1	3.67	137.9	20.6	5	36.9	2.74	10	13	25	214	14.33	24	5.73	99	343	7.31	0.51	68	1.28	59.86
0	1	0	30	7	39	0	1	0	1	1	1	3.97	134	26.2	15.1	33.1	0.149	13.5	28.2	45.8	309.3	14.37	64	3.36	116	359	9.61	0.76	10	2.86	106.85
0	1	0	64	5	39.8	1	0	0	1	1	1	3.11	135.1	17.2	10.4	38.6	0.501	9	5.6	22.1	281.2	11.23	20	1.8	121	243	9.1	0.81	38	5.06	135
0	0	1	28	6	40	1	1	1	1	1	1	4.33	138.3	18.4	5	36.6	0.3	9	12	18	234	20.83	32	4.37	103	334	15.41	0.74	89	3.53	76.43
0	1	0	72	5	38.7	1	1	1	1	1	1	3.59	132.8	19.7	8.2	30.6	0.331	14	19.1	21.4	225.5	28.1	71	3.04	108	386	1.75	0.35	21	0.58	126.97
0	1	1	32	6	39.2	1	1	0	1	0	0	5.16	140.5	26.3	3.4	38.3	1.386	15	19.2	26.8	264	9.29	52	2.88	119	384	6.04	0.65	35	2.1	133.33
0	0	0	37	6	39.2	1	1	1	1	1	1	4.55	135.9	20.5	9	39.7	0.91	18	17	27	241	17.55	44	3.36	115	421	9.61	0.55	15	2.86	125.3
0	1	1	19	6	39.8	0	1	0	1	1	1	4.2	135.3	25.2	1.5	31.3	0.91	47.6	48.4	80.7	306.9	20.65	120	3.36	95	447	9.61	0.5	49	2.86	133.04
0	0	1	18	8	40.3	0	1	1	1	1	0	3.87	132.2	23.7	2.4	39.8	0.636	64.3	112.4	23.3	251.9	14.8	69.9	3.85	102	537	9.62	0.65	31	2.5	139.48
0	1	1	26	8	40.5	1	1	0	1	1	1	4.37	132.1	23.8	12	37.2	0.91	131	55	16	245	17.83	69	3.36	112	368	9.61	0.69	12	2.86	109.52
0	1	0	15	6	39.7	1	0	0	1	1	1	4.49	138.1	16.5	9.1	36.7	2.299	106.8	23	51.4	306	11.5	120	3.36	101	234	9.61	0.71	61	2.86	69.64
0	1	0	53	8	40.1	1	1	1	1	1	1	3.97	133.8	24.8	3.2	29.3	0.217	9.8	26.6	22.4	262.5	17.63	32	1.27	115	144	13.46	0.85	58	10.6	113.39
0	1	0	44	5	39.5	0	1	1	1	1	1	3.92	139.7	17.6	12.1	37.1	4.696	84.3	40.8	45.9	230.2	14.31	110	3.29	105	356	10.3	0.72	67	3.13	108.21
0	1	0	50	6	39.4	1	0	1	1	1	1	3.65	138.4	26.4	7	40.5	0.1	10	14	30	375	14.73	10	3.36	107	386	9.61	0.15	8	2.86	114.88
0	1	1	16	6	39.9	0	1	1	1	1	0	4.13	138.9	15.8	8.2	35	0.62	161.1	30.5	26.2	247.5	16.86	24	5.73	84	321	10.28	0.61	67	1.79	56.02
0	0	0	79	6	41	1	1	0	1	1	1	4.16	141.4	22.5	6.8	39.9	1.449	59	50.3	31.1	268.5	16.5	136	3.36	118	255	9.61	0.71	105	2.86	75.89
0	0	0	24	6	39.5	1	0	0	1	1	0	4.16	141	22.5	11	27.1	0.91	151	40.8	31.1	268.5	17.3	69.9	3.3	100	354	13.26	0.77	49	4.02	107.27
0	1	0	18	6	39.7	1	1	0	1	1	1	3.79	139.8	26.8	2.8	30.9	0.108	58	42.5	18.3	212.6	12.93	29	6.98	94	347	5.04	0.39	49	0.72	49.71
0	0	0	16	5	40.4	1	1	1	1	1	1	4.74	136.4	22.7	6	43.4	0.91	164	134	53	308	8.49	105	2.55	104	232	5.43	0.64	31	2.13	90.98
0	0	0	35	6	39.4	1	0	1	1	1	0	4.52	138.3	28.1	4.5	44.1	0.048	11	12.5	24.8	349	28.86	53	3.46	120	556	9.61	0.85	36	2.78	160.69
0	0	1	21	6	40	1	1	1	1	1	1	4.82	142.1	22.5	9.2	32.9	0.18	65	32.9	17.2	255	19.34	120	5.22	94	383	13.15	0.68	76	2.52	73.37
0	0	0	23	5	39.5	1	1	0	1	1	1	4.41	139	18.8	4.5	34.6	0.523	9.1	36.2	23.1	316	12.09	57	3.87	97	320	7.13	0.59	16	1.84	82.69
0	0	0	29	5	39	0	0	0	1	1	0	4	133	22.8	6.8	29.5	1.79	213	40.8	31.1	268.5	9.5	69.9	2.96	103	310	9.81	0.65	49	3.31	104.73
0	0	0	14	8	39.9	1	0	1	1	1	1	4.49	138.7	24.8	3	28.7	0.91	99.5	54.5	50.1	269.3	15.63	68	5.47	91	434	9.22	0.59	18	1.69	79.34
0	1	1	43	8	39.9	1	1	0	1	1	1	3.28	135.8	22.9	5.5	38.8	0.208	41.7	23.4	33.6	322.5	17.39	111	2.77	112	534	3.37	0.51	18	1.22	192.78
0	0	0	46	5	39.3	0	0	0	1	1	1	4.99	140.3	32.6	6	46.4	0.18	10	19	24	271	7.64	13	3.36	107	171	9.61	0.44	7	2.86	50.89
1	0	0	52	5	39.7	1	0	0	0	1	0	3.9	137	22.1	20	31.7	2.325	234	80.1	39.6	257.3	7.7	70	1.82	114	233	5.68	0.74	92	3.12	128.02
0	0	0	25	7	40.2	0	1	0	1	1	0	4.01	136.3	27.4	5.8	38.1	0.848	13	27.4	51.6	391	13.75	101	2.61	103	392	10.86	0.79	61	4.16	150.19
1	0	0	21	6	39.7	1	1	0	1	1	1	4.34	145.1	15.8	5.6	36.4	2.325	9.2	15.2	26.7	404.4	17.64	36	6.35	105	211	10.76	0.61	81	1.69	33.23
0	0	0	37	6	40	0	1	0	1	1	1	3.66	137	19.2	3.5	30.4	1.552	7.7	8.7	19.2	221.5	19.79	60	2.37	88	365	16.82	0.85	108	7.1	154.01
1	1	0	17	6	39.7	1	1	1	1	1	0	4.6	136.7	22.8	7	37	7.55	56	108	96	205	12.26	48	3.06	114	337	8.21	0.67	34	2.68	110.13
0	1	0	37	7	40	1	1	0	1	1	1	4.15	136.1	20.8	12.7	44	0.052	12.4	10.6	24	242.6	17.67	83	3.36	105	308	9.61	0.66	24	2.86	91.67
0	0	0	62	6	39.5	0	1	0	1	1	1	3.98	138.8	17.6	12.7	39.3	0.703	59	40.8	31.1	328.2	19.29	90	3.36	120	253	9.61	0.19	8	2.86	75.3
0	0	0	48	6	39.5	1	1	1	1	1	1	3.9	136	23.7	6.8	30.6	0.91	59	51	32	223	17.88	53	4.29	112	582	12.52	0.7	11	2.92	135.66
1	0	1	35	8	39.8	1	1	0	1	1	0	3.92	137.5	25.9	8.9	39.4	0.82	216	80.1	39.6	442	19.47	70	3.19	115	361	10.67	0.87	55	3.34	113.17
0	0	1	19	5	40.2	1	1	0	1	0	1	4.76	133.2	20.4	2.5	34.4	0.295	10	14.7	22.5	340	16.43	118	1.81	103	350	14.13	0.86	49	7.81	193.37
0	0	0	40	6	39.9	1	1	0	1	1	1	3.32	142.3	23.1	7.5	37	0.91	87.8	78.2	26.4	275.8	13.43	120	2.55	107	271	10.21	0.76	61	4	106.27
0	0	0	16	6	39	1	1	1	1	1	1	4.43	132.4	20.5	4.1	38.1	1.212	54	39.8	44.3	274	11.43	48	3.89	105	158	6.86	0.6	50	1.76	40.62
1	1	1	42	5	39.2	1	1	0	1	1	1	4.31	133.8	22.5	13	40.4	1.75	73	191	39.6	306	13.2	36	4.88	89	323	6.6	0.5	16	1.35	66.19
0	1	0	38	7	39.5	1	1	0	1	1	1	3.65	135.8	16.1	5.9	31.1	3.317	45.7	19.1	17.6	327.8	11.59	59	3.82	100	517	6.72	0.58	17	1.76	135.34
0	0	1	17	9	39.6	0	1	0	1	1	1	4.83	136.7	19.1	14	31.4	0.081	78.1	38	25.6	304.8	25.4	66	3.36	92	690	9.61	0.29	75	2.86	205.36
0	0	0	6	5	39	1	1	0	1	0	1	4.11	135.8	19.4	2	33.6	0.433	96.7	49.3	44.7	258.7	11.85	40	4.86	107	386	6.28	0.53	57	1.29	79.42
0	1	0	54	7	39.5	0	1	0	1	1	0	4.43	133.4	27.8	11.7	36	1.6	59	95.4	24.7	292	18.39	97	2.02	99	481	15.82	0.86	124	7.83	238.12
0	0	1	34	6	40	1	1	0	1	1	1	4.91	143.7	25	13	42	0.33	17	13	16	224	15.56	51	6.69	126	319	8.25	0.53	15	1.23	47.68
0	0	0	23	6	40	1	0	0	1	1	1	4.7	139.6	24.7	6.8	39.3	1.778	59	112.1	31.1	310	22.68	75	2.42	109	391	15.46	0.83	60	6.39	161.57
1	0	1	28	7	40	0	0	0	0	0	0	4.44	137.9	20.9	3	44.7	1.66	10	14	26	292	14.7	68	3.19	123	218	10.67	0.88	10	3.34	68.34
0	1	0	19	6	40.4	0	1	1	1	1	0	3.9	135.3	21.7	10	44	0.91	11	11.5	25	308	7.83	69.9	3.21	94	440	3.13	0.4	37	0.98	137.07
0	0	1	17	6	40.3	0	1	0	1	1	0	4.34	135.4	15.5	8.6	40.6	0.43	9.1	11.7	26.6	387.9	23.3	65	2.98	103	405	11.63	0.78	55	3.9	135.91
0	0	1	71	6	38.5	0	1	0	1	1	0	4.16	135.2	28.2	7	37.1	0.91	14	9	10	177	18.33	67	2.93	103	408	15.03	0.82	63	5.13	139.25
0	1	0	34	5	39.5	1	1	0	1	1	0	4.15	139.3	16.3	10.4	39	0.306	7.3	11.9	19.9	270.4	15.01	56	3	104	358	11.26	0.75	27	3.75	119.33
0	1	0	17	6	39	1	1	0	1	1	1	4.69	135.8	23.4	3.5	39.3	0.37	21.3	34.5	39.8	291.6	15.85	69.9	6.82	115	343	8.4	0.53	34	1.23	50.29
1	1	0	21	7	40	1	1	1	1	1	1	4.46	136.6	24.1	3	31	2.32	193	190.9	39.6	225.5	19.47	54	3.19	124	219	10.67	0.74	32	3.34	68.65
0	0	0	9	9	39.3	1	1	1	1	0	1	4.29	136	14.4	6.1	37.1	0.245	109.2	66.1	63.2	326.3	6.07	58	4.55	107	655	1.03	0.17	11	0.23	143.96
0	1	1	62	5	40	1	1	0	1	1	1	3.56	134.3	17.3	17.8	39.1	0.91	258.8	40.8	31.1	238.2	15.88	44	3.36	107	298	9.61	0.82	10	2.86	88.69
0	0	0	33	6	39.5	1	1	0	1	1	0	3.93	136.9	21.8	9.2	30.8	0.312	21	65.9	42.3	268.5	7.48	16	3.36	124	147	9.61	0.52	12	2.86	43.75
1	1	1	9	4	39.7	0	0	1	1	0	0	4.08	131.4	14.6	13.4	34.8	8.614	201	144.3	48.3	255	9.42	21	1.22	103	353	7.35	0.78	85	6.02	289.34
0	0	1	33	9	39	1	0	1	1	1	1	3.24	137.3	26	6.8	27.4	0.91	59	71.4	26.9	204.1	15.4	69.9	2.28	96	282	9.9	0.78	49	4.34	123.68
0	1	0	6	5	38.7	1	1	0	1	1	1	5.43	136.4	15.9	16.2	39.7	0.235	78.3	42.4	26.1	223	14.73	59	3.36	120	455	9.61	0.38	15	2.86	135.42
0	0	0	93	5	40.3	1	1	0	1	1	1	3.31	132.9	26.4	7.6	31.6	1.76	16.8	30.4	33.2	173.7	19.58	69.9	3.36	107	229	9.61	0.8	35	2.86	68.15
0	1	0	10	7	39.6	1	0	0	1	1	1	4.74	137.9	17.2	10.3	42.7	0.237	20.1	21.8	36	298.1	17.65	30	3.36	115	397	9.61	0.59	20	2.86	118.15
0	0	0	13	6	40	1	1	0	1	1	1	4.1	136.9	20.2	5.1	41.5	0.098	33	135	31.1	333	12.01	65	5.88	100	296	5.28	0.44	23	0.9	50.34
0	0	0	46	5	39.9	1	0	0	1	0	0	3.7	138	24.2	10.5	35	0.91	21	40.8	31.1	190	20.26	69.9	1.99	113	266	11.25	0.83	89.2	5.65	133.67
1	1	0	56	7	40.2	1	1	1	1	1	1	4.03	131.6	16.2	20	36.8	2.325	116.1	199.2	39.6	295.5	14.17	42	0.57	101	228	13.18	0.93	47	23.12	400
0	0	0	32	7	40.2	0	1	1	1	1	1	5.26	138.1	30.8	8.9	41.6	0.063	12.1	10.5	17	317.3	23.44	120	3.36	113	256	11.25	0.48	30	3.35	76.19
0	1	0	28	6	40	1	1	0	1	1	1	3.73	136.6	19.2	12.2	35.6	0.91	46.5	45.7	15.9	336.4	14.73	73	3.24	100	404	9.61	0.87	73	2.97	124.69
0	1	0	11	6	39.8	0	1	1	1	1	1	4.92	142.4	18.2	5.5	35.6	0.91	81.5	60.9	29	232.9	23.62	69.9	3.36	97	476	9.61	0.16	71	2.86	141.67
0	1	0	43	6	39	0	1	1	1	1	0	3.97	137.1	27.8	9.6	37.6	0.1	94	41.5	53.8	299	22	120	5.5	100	501	14.96	0.68	82	2.72	91.09
0	1	0	13	7	39.5	1	1	1	1	1	0	4.81	133.6	18.9	3.3	35.1	0.36	14	96.9	73.2	255	15.39	54	2.44	94	345	3.86	0.57	25	1.58	141.39
0	1	1	15	7	39.5	1	0	1	1	1	1	4.66	136.7	21.7	3	32.3	0.91	81	28	25	209	15.53	95	3.71	84	542	5.81	0.58	76	1.57	146.09
0	1	1	12	5	40	1	1	1	1	1	1	4.46	138.5	20.4	13.1	38.6	0.202	99	38.6	16.4	256	23.93	52	3.36	112	516	12.68	0.53	66	3.77	153.57
0	1	1	12	8	39.2	1	1	0	1	1	1	4.19	139.9	17.6	3.8	39.2	0.91	15.8	12.7	26.5	271.1	17.18	87	4.32	87	453	6.74	0.53	57	1.56	104.86
1	1	0	18	6	39	1	1	1	1	1	1	4.5	133.2	26.6	1	31.8	0.1	26.1	34.2	36.5	179.6	15.72	57	3.62	111	488	10.85	0.69	40	3	134.81
0	1	0	56	7	39.7	1	1	0	1	1	1	4.13	135.3	23.7	17.5	35.8	0.91	39.1	66.3	31.1	349.2	14.73	82	3.36	109	460	9.61	0.77	90	2.86	136.9
0	0	0	9	5	39.3	1	1	0	1	1	1	5.06	136.3	21.4	7.7	46.8	0.182	17	30.1	65.2	394	12.12	36	6.54	86	386	4.97	0.41	109	0.76	59.02
0	1	0	57	10	39.7	1	0	0	1	1	0	4.17	137	22.2	6	36.9	0.045	8.5	8.3	22	270.4	23.7	41	4.5	114	469	18.25	0.77	26	4.06	104.22
0	0	0	82	8	39	0	0	1	1	1	1	4.18	139.1	28.6	5	41.7	0.1	11	15	21.6	129.3	16.5	53	3.36	107	393	9.61	0.45	38	2.86	116.96
0	0	1	8	6	40.2	1	1	0	1	1	1	4	138.6	18.1	5	34.1	2.21	31	27	21	217	21.78	35	5.19	107	554	10.72	0.64	108	2.07	106.74
0	1	0	23	5	40	1	1	1	1	1	1	4.01	139	18.4	7.6	43.7	0.91	11.4	25.7	35.9	325.9	10.65	41	3.06	113	210	4.97	0.6	32	1.62	68.63
0	0	0	41	7	40	1	1	1	1	1	1	4.08	143.7	16.9	7	41.2	0.91	154	40.8	46.9	383.2	29.2	85	3.36	129	277	9.61	0.19	25	2.86	82.44
0	0	0	57	5	39.6	1	1	0	1	1	1	3.85	134.4	18.2	10.4	33.1	0.91	237.6	97.4	28.6	253	16.84	85	2.19	99	479	14.15	0.84	67	6.46	218.72
0	0	0	20	6	40	1	1	0	1	1	1	3.62	138.2	28.8	2	37.1	4.574	43.9	58.2	34.4	309.4	14.71	116	3.36	120	257	9.61	0.67	14	2.86	76.49
0	0	0	36	3	40.5	0	0	0	1	0	0	3.7	134	22.5	8.2	35.8	0.91	26	40.8	31.1	273	9.2	69.9	1.9	101	317	6.35	0.69	71.2	3.34	166.84
0	1	0	37	7	39.5	0	1	0	0	0	0	4.18	135.6	22.1	6	35.5	0.91	9	9	22.2	127.6	15.15	69.9	3.36	113	348	9.61	0.76	38	2.86	103.57
1	1	1	32	5	40	0	1	0	1	1	1	3.55	130.3	24.7	20	30.8	2.325	104	276.6	46.7	200.6	15.08	120	3.19	99	406	10.67	0.82	25	3.34	127.27
0	0	0	60	5	40	1	1	0	1	1	1	3.3	132.7	22.1	11.8	38	0.508	59	40.8	74.7	297.9	11.75	79	1.88	109	327	9.52	0.81	73	5.06	173.94
0	0	0	18	5	39.3	1	1	1	1	1	1	4.33	140.8	22	6	37.8	0.14	38	54	64	275	9.81	5	1.37	106	267	7.55	0.77	11	5.51	194.89
0	0	0	17	8	39.6	1	1	0	1	1	1	4.16	142.2	22.5	6.8	36.6	0.91	59	40.8	31.1	268.5	14.73	69.9	3.36	107	386	9.61	0.18	49	2.86	114.88
0	1	0	60	7	40	0	1	0	1	1	0	4.66	140.2	22.5	6.8	36.6	0.91	59	40.8	31.1	268.5	15.6	54	4.06	90	510	9.98	0.64	103	2.46	125.62
0	0	1	25	8	40.3	0	1	0	1	1	1	4.07	140.1	25.2	3.7	36.5	0.446	113.2	98.1	47.9	264.2	18.76	99	6.57	99	600	11.63	0.62	64	1.77	91.32
0	1	0	27	8	39.4	1	1	1	1	1	1	4.59	133.1	28.1	4.3	34.9	2.11	14.5	46.2	41.1	204.9	13.97	135	3.91	112	416	8.24	0.59	56	2.11	106.39
0	0	0	50	7	39.9	0	1	1	1	1	1	3.3	133.9	14.9	9.3	27.3	1.334	62.6	44.2	15.8	299.6	11.78	85	3.36	116	301	9.61	0.76	1	2.86	89.58
0	1	0	57	6	40.5	1	1	0	1	1	1	3.46	141.2	30.7	4.3	39.6	0.816	59	40.8	31.1	420.6	14.21	83	2.98	98	313	10.8	0.76	59	3.62	105.03
0	1	0	28	7	39.9	0	1	0	1	1	1	4.5	138.2	19.1	5.5	39	1.143	53.5	45.2	31.1	304.2	12.31	72	2.22	109	361	9.72	0.79	21	4.38	162.61
0	0	0	27	4	40	0	1	0	1	1	0	3.93	137	18.2	11	32.9	0.91	170	40.8	26	268	9.1	16	1	103	215	6.55	0.72	48	6.55	215
0	0	0	22	7	40	1	1	0	1	1	1	4.45	139.2	25.1	2.7	41.9	0.058	77	81.1	26.4	270	19.37	69	4.65	110	618	13.56	0.7	13	2.92	132.9
0	1	1	7	10	39.2	0	0	1	1	1	0	4.04	140	23.4	2.4	31.3	0.806	19.7	13	28.8	142.6	11.56	69.9	3.42	100	469	6.22	0.6	70	1.82	137.13
0	1	1	33	5	40	1	1	1	1	1	1	4.02	139.6	20.7	3.4	37.6	0.215	30	37.2	15.6	244	12.73	40	3.59	110	453	8.05	0.65	65	2.24	126.18
0	1	1	38	6	39.5	0	1	0	1	1	1	3.8	133.4	26.8	1.9	36.3	0.1	133.8	117.8	29.6	231.8	19.68	37	1.38	118	335	17.52	0.89	17	12.7	242.75
1	1	0	10	8	39.5	0	0	1	1	1	1	5.49	133.7	20.9	1	25.9	2.325	20.6	64.3	39.6	257.3	20.17	8	5.04	89	100	13.72	0.68	30	2.72	19.84
0	0	1	15	6	40	1	1	0	1	1	1	3.35	141.2	23.3	8.3	41	0.488	72.6	126.8	31.1	294.1	9.77	93	3.36	104	291	9.61	0.67	113	2.86	86.61
0	0	0	34	6	40	1	1	0	1	1	1	4.73	137.4	24.9	18	38.5	2.38	59	40.8	31.1	227	18.91	48	2.27	109	292	16.26	0.86	73	7.16	128.63
0	1	0	49	6	38.5	0	1	1	1	1	1	3.96	140.1	24.8	6.3	40.1	0.937	9.5	10.1	24	286	9.71	90	3.2	109	595	6.02	0.62	14	1.88	185.94
1	1	0	38	9	39.7	0	1	1	1	1	1	4.22	132.2	27.8	6.5	31.7	0.842	8	21.8	41.6	401	25.47	93	3.19	115	457	10.67	0.87	26	3.34	143.26
0	0	1	11	5	40	1	1	0	1	1	1	4.4	134.6	23.4	3	32.8	1.591	42.3	48.7	28.5	162.8	10.51	112	3.78	84	409	6.41	0.61	25	1.7	108.2
0	1	0	9	8	39	1	1	1	1	0	1	4.54	132	15.6	1.9	26.2	0.213	37.9	25.7	22.3	249.7	14.73	2	3.36	95	409	18.51	0.6	60	5.51	121.73
0	1	0	45	5	39	0	1	1	1	0	0	4.53	140	29.2	2.9	35.5	0.355	47.6	48.1	33.3	199.2	21.42	62	3.36	127	183	9.61	0.68	117	2.86	54.46
0	0	0	9	5	39.5	1	0	1	1	0	1	4.4	137.4	22	8.1	37.4	0.24	37.7	93.6	31.1	327	17.48	91	4	105	287	7.3	0.62	59	1.83	71.75
0	0	1	16	6	39.8	1	1	1	1	1	1	4.6	140.4	20.9	3.7	39.7	0.089	7	17.9	29.5	324	8	32	2.72	105	648	4.56	0.57	36	1.68	238.24
0	1	1	15	6	40	1	1	1	1	1	1	3.9	137.3	16.6	8.5	40.1	2.797	20.3	34.2	34.9	256	11.6	65	3.36	105	204	9.61	0.57	24	2.86	60.71
1	1	1	40	7	40	1	1	0	1	0	0	3.6	135.3	21.3	20	29.5	1.084	234.4	120.7	34.6	291.2	19.06	81	4.09	103	257	2.73	0.36	27	0.67	62.84
0	0	0	50	6	40	0	1	0	1	1	0	4.46	140.2	18.5	11.6	36.9	0.545	13.4	16	20.1	223.8	17.4	85	1.04	98	375	15.83	0.91	76	15.22	360.58
0	1	0	24	7	39.3	1	1	1	1	1	1	4.38	137.6	30.1	4.5	36	0.21	20	4.5	15.1	229	13.49	63	3.24	97	444	9.71	0.72	105	3	137.04
1	1	1	27	6	40.9	1	1	1	1	1	0	4.32	139.3	19.7	5.9	39.8	0.153	15.2	18.1	23.3	262.5	12.32	73	2.22	104	478	9.49	0.77	66	4.27	215.32
1	0	1	17	6	40	1	1	0	1	1	1	3.94	142	17.7	9.8	35	1.032	8	9.5	17.8	247.4	14.54	104	6.25	86	469	7.71	0.53	41	1.23	75.04
0	0	0	70	6	40	1	1	0	1	1	0	4.17	136	18.9	12.8	38.7	4.801	39.7	40.8	54	244.1	15.77	108	0.79	100	253	14.82	0.94	146	18.76	320.25
0	1	0	16	6	39	0	1	0	1	1	1	5.16	137.2	30.6	5	42.3	0.12	6	16	31	252	16.5	96	3.36	125	171	9.61	0.5	20	2.86	50.89
1	1	0	14	5	39.5	1	1	1	1	1	0	4.69	134.8	16.4	20	37	3.869	197.6	67.6	47.9	256.8	14.73	95	6.19	98	424	7.66	0.52	42	1.24	68.5
0	0	0	9	4	39.6	1	1	0	1	1	1	3.68	135.9	19	6	34.3	0.197	18	17.8	27.1	345	19.45	21	2.4	116	306	13.85	0.75	92	5.77	127.5
0	1	1	31	5	39.6	0	1	0	1	1	0	4.06	134.7	21.3	7.6	31.7	0.91	18.8	21	22.5	297.3	20.09	104	3.01	106	333	16.07	0.8	145	5.34	110.63
0	0	0	15	7	39.7	1	1	0	1	1	1	2.96	134.8	10.7	10.2	31.5	0.91	40	68.2	69.4	441.5	8.39	10	1.42	90	52	3.02	0.64	63	2.13	36.62
0	1	0	12	5	39.2	1	1	1	1	1	0	3.78	135.2	15.3	6	34.4	0.253	25	14.6	19.7	238.8	21.5	32	3.36	94	566	11.61	0.54	89	3.46	168.45
0	1	0	46	6	39.6	1	1	0	1	1	1	4.15	133.7	26	10.4	40.4	0.897	10.4	7	24.3	269.5	19.59	112	0.69	117	341	12.87	0.93	86	18.65	494.2
0	0	1	9	10	39.5	0	0	0	0	0	0	4.79	136.9	22.2	3.1	39.7	0.083	41	24.7	27	415	14.73	26	3.36	111	592	9.61	0.69	73	2.86	176.19
0	1	0	13	6	40.3	1	0	0	1	1	1	5.15	138.1	22.3	7	44.1	2.372	92	59.1	33.2	295	19.53	56	3.36	103	432	10.35	0.53	76	3.08	128.57
1	1	0	38	7	40	0	1	1	1	1	0	3.4	134	22.1	20	39.3	2.325	215	80.1	39.6	257.3	13.8	70	0.63	101	322	12.63	0.92	90.4	20.05	511.11
0	0	0	20	6	40	1	1	0	1	0	1	4.82	139.1	18.3	6.8	30.4	0.91	159.3	105	24.4	265.5	16.11	113	3.36	115	370	9.61	0.61	36	2.86	110.12
0	1	0	33	6	39.2	1	1	0	1	1	0	3.38	138.7	22.4	6.8	41.4	0.182	13	18.8	28.3	236.6	5.04	66	2.67	116	468	1.92	0.38	60	0.72	175.28
0	0	0	51	4	42	0	1	0	1	1	0	4.23	137.7	26.8	3	34	1.296	15.9	53.7	32.4	187.7	14.73	120	2.99	113	389	23.11	0.85	29	7.73	130.1
0	0	1	79	7	40	1	1	0	1	1	0	3.88	136.8	20.9	7	39.8	0.12	31	71.1	35.2	286	12.18	70	1.95	99	256	9.74	0.8	47	4.99	131.28
0	1	1	12	6	40.5	1	1	1	1	1	1	4.58	137.7	17.9	14.9	39.6	2.438	59	61.8	27.4	235	18.47	32	3.9	94	666	1.79	0.28	11	0.46	170.77
0	1	0	33	8	40	1	1	0	1	1	0	3.26	143.6	19.7	5.9	33.2	0.91	19.8	19.3	27.4	224.8	12.9	45	1.33	107	228	6.93	0.78	24	5.21	171.43
0	0	0	30	6	40.2	0	1	0	1	1	1	4.32	136.9	19.3	9	36.9	0.91	154	40.8	36	231	18.81	66	3.36	122	303	9.61	0.76	26	2.86	90.18
0	1	1	53	6	40	1	1	1	1	1	1	4.08	140	21.1	11	41.1	2.009	118.2	137.1	36.9	227	16.33	86	1.43	109	359	5.93	0.79	16	4.15	251.05
0	1	0	49	7	39.3	0	1	0	1	1	1	3.99	139.7	22.1	6.8	37.2	0.91	89.4	40.8	26.5	281.7	19.7	84	4.11	105	544	11.98	0.7	87	2.91	132.36
0	1	0	8	5	40	0	1	1	1	0	1	4.76	134.8	16.6	12.8	36.6	1.344	59	50.7	31.2	232.4	17.63	34	4.23	108	454	12.52	0.71	80	2.96	107.33
0	1	1	33	9	39.7	1	1	0	1	1	0	3.61	138.2	21.2	7.2	36.5	0.91	9.5	10	15.6	245.9	15.16	120	4.24	100	447	10.16	0.67	80	2.4	105.42
0	0	1	31	6	39.8	1	0	0	1	0	0	3.41	138.7	17.7	5.6	34.2	4.972	9.4	8.4	18.2	287.8	15.9	76	3.36	102	153	9.61	0.32	72	2.86	45.54
0	0	1	5	3	39.6	1	0	0	1	0	0	4.73	131.6	22.8	6.8	28.3	2.619	173.2	44.5	47.2	228.4	16.35	42	7.36	107	741	3.74	0.32	17	0.51	100.68
0	1	0	57	5	40	1	1	0	1	1	1	4.16	141.6	28.4	12	34.4	3.97	216.2	40.8	31.1	268.5	11.98	64	1.44	115	406	10.06	0.84	73	6.99	281.94
0	1	0	30	5	39.7	0	1	0	1	0	0	4.04	137.8	19.8	12	36.5	1.254	59	143	27.8	259	6.36	79	2.61	113	671	3.18	0.5	10	1.22	257.09
0	1	1	50	8	40.3	0	1	0	1	1	1	3.79	134.3	26	12	30	0.91	223	76.8	19.8	226	5.59	69.9	4.25	110	541	1.06	0.19	17	0.25	127.29
0	1	0	78	7	38.8	0	1	1	1	1	1	4.3	140.5	25.5	15.5	39.1	0.088	23.4	10.9	25.5	198.9	4.91	120	2.06	112	470	2.46	0.5	41	1.19	228.16
0	0	0	43	7	39.1	1	1	0	1	1	1	4.36	140	25.7	6.2	35.4	0.119	16.4	30.2	27.1	165.7	12.41	120	3.36	123	397	9.61	0.48	63	2.86	118.15
0	1	1	64	7	40	0	1	1	1	1	1	3.36	138	28.1	2.1	31.5	0.72	118.8	44.2	32.9	178.1	5.98	82	2.75	108	559	2.75	0.46	30	1	203.27
0	1	0	48	6	41	1	1	0	1	1	1	4.49	138.7	21.8	6.6	36.7	0.284	9.4	10	25.1	350.6	8.38	45	2.35	100	286	5.78	0.69	34	2.46	121.7
0	0	0	15	9	39	1	0	0	1	0	1	4.21	136	21	8.7	36	1.384	139.6	101.1	26.8	311	17.94	107	6.28	92	580	11.12	0.62	107	1.77	92.36
0	0	0	53	8	40	0	0	1	0	0	1	4.09	133.5	23.1	4.2	34.6	0.919	10	21.4	49.9	248.8	12.97	69.9	1.56	105	323	11.28	0.87	97	7.23	207.05
0	1	1	21	5	39	1	1	1	1	1	1	3.94	136.9	22.9	7.6	38.8	0.13	10.3	18.4	34.2	300.5	14.24	52	3.99	115	323	9.83	0.69	37	2.46	80.95
0	1	1	26	7	40	1	0	1	1	1	1	4.96	132.8	19.6	4.6	36.5	2.988	87.5	110	36.6	201.5	8.76	88	4.99	104	348	2.72	0.31	48	0.55	69.74
0	1	0	37	6	40	1	0	0	1	1	1	4.3	137.5	16.9	9.9	42.5	0.91	13.9	13.9	23	319.5	14.9	41	3.13	118	368	11.47	0.77	79	3.66	117.57
0	0	1	13	8	39	0	0	1	1	1	1	3.6	139.3	17.1	6.1	34.8	0.212	38.5	34.9	31.1	378.6	27.48	53	3.36	99	401	15.39	0.56	42	4.58	119.35
0	1	0	24	5	40	1	1	0	1	0	1	4.49	139.2	17.3	6.8	37.4	0.91	148	40.8	31.1	364.1	19.5	84	1.56	103	215	4.96	0.73	81	3.18	137.82
0	1	0	33	6	39.7	1	1	0	1	0	0	4.1	136.6	19.7	12.9	41.8	0.028	6.1	10.2	21.8	272.1	9.72	33	1.17	126	317	8.46	0.87	25	7.23	270.94
0	1	1	9	7	39.5	1	1	1	1	1	1	3.67	134.8	15.8	1.7	31.5	0.91	10.9	12.1	35.6	426.1	12.83	54	3.46	96	310	8.6	0.67	134	2.49	89.6
0	1	0	46	6	39.3	1	1	1	1	1	0	4.02	135.8	25.7	10.4	38.7	0.91	227.7	105.9	23.7	261.9	23.38	105	4.25	121	487	15.17	0.75	99	3.57	114.59
0	1	1	34	6	39.1	1	1	0	1	1	0	4.15	136.2	26	2.7	39.7	0.035	15	12.4	20.7	285	11.14	55	3.12	110	376	6.91	0.62	21	2.21	120.51
0	0	0	41	4	39	1	0	1	1	1	0	4.42	136.4	23.4	6.8	41.9	1.433	59	93.3	69.8	381	23.54	17	3.06	126	465	20.24	0.86	66	6.61	151.96
0	1	1	50	7	39	1	1	1	1	0	1	4.64	136.9	25.4	7.3	38.5	0.91	66.3	93.1	43.5	274	12.45	75	2.42	109	443	7.69	0.7	22	3.18	183.06
0	1	1	49	6	39.5	0	1	1	1	1	1	4.64	134.4	25.3	6.7	32.4	1.187	21	19.6	17.2	232	20.4	95	2.04	107	587	17.75	0.87	60	8.7	287.75
0	1	0	28	8	39.1	0	1	1	1	1	0	4.93	143.8	23	6	41.8	0.91	23.4	17.1	29.2	281.6	14.92	108	5.97	111	543	8.21	0.55	8	1.38	90.95
0	1	1	26	9	39	1	1	0	1	1	0	4.44	141.2	20.8	10.9	39.6	0.91	12.8	11.1	19.9	286.7	12.15	95	3.4	102	273	8.02	0.66	57	2.36	80.29
0	0	0	55	7	39.7	0	1	1	1	1	1	3.03	139	27.2	0.5	30.4	0.91	105.5	70.6	25.7	210.4	19.7	76	3.59	100	347	2.07	0.34	39	0.58	96.66
0	0	0	29	8	39	0	1	1	1	1	0	4.22	138.8	25.6	2	34.1	0.48	69.5	105.9	39.9	194.6	11.01	71	2.64	97	364	8.04	0.73	120	3.05	137.88
0	1	0	23	7	39	1	1	0	1	1	0	4.91	136.9	26.3	7.6	38.3	0.085	46.5	16.9	22.8	412.8	15.34	120	3.84	113	618	10.58	0.69	25	2.76	160.94
0	1	1	41	7	40	1	1	1	1	0	1	4.18	139.5	18.5	7.3	31.5	0.91	40	54.3	28.5	266.4	11.2	70	2.02	103	304	8.96	0.8	87	4.44	150.5
0	1	0	33	6	38.7	0	1	0	1	1	1	3.56	133.2	25.8	7.8	37.4	0.767	17	29.3	30.4	237	6.87	102	2.47	121	524	4.12	0.6	22	1.67	212.15
0	1	1	84	5	40	1	1	0	1	1	1	3.28	138.7	26.8	4.1	38.6	1.95	171	100.7	29.7	195	21.8	44	2.18	118	283	18.97	0.87	75	8.7	129.82
0	1	0	64	9	39.7	0	1	0	1	1	0	4	136	29.3	6.7	30.5	0.91	59	40.8	31.1	213	21.63	69.9	3.36	106	372	9.61	0.88	119	2.86	110.71
0	1	1	66	6	39	0	1	0	1	1	1	3.9	138.3	22.8	6.8	34.4	0.91	59	91.6	43.7	220.5	16.15	108	3.36	107	256	9.61	0.37	79	2.86	76.19
0	1	1	7	8	40	1	1	0	1	1	1	4.56	138.5	20.8	3.4	31.1	0.536	24.7	15.4	24.8	231.2	17.5	49	5.95	93	537	10.15	0.58	56	1.71	90.25
0	1	0	8	4	40	0	0	0	0	0	0	4.2	134	22.5	11	34.4	0.91	59	40.8	31.1	268.5	11.8	52	1.46	120	374	10.54	0.85	49	7.22	256.16
0	1	0	25	5	38.9	1	1	0	1	1	1	4.03	137.1	28.2	6	44.5	0.91	9	20	21	342	18.82	93	2.07	101	348	16.37	0.87	77	7.91	168.12
0	1	0	30	5	39.7	1	0	1	1	1	1	4.64	138.9	29.2	11.1	35	0.91	45.2	52.3	26.1	254.9	11.65	118	3.38	119	372	7.81	0.67	53	2.31	110.06
0	0	0	41	7	39	1	1	0	1	0	1	3.09	140	24.5	6.8	30.8	0.888	52	55	23.9	303	8.3	31	5.48	106	591	2.41	0.29	40	0.44	107.85
0	1	0	10	5	40	1	1	1	1	1	0	3.8	137	11.9	14.1	36	0.91	9.7	16.1	22.9	298.2	11	36	5.94	106	556	4.4	0.4	16	0.74	93.6
0	1	0	21	6	40.1	1	1	1	1	1	0	3.85	135.6	20.9	11.5	37.9	0.319	9.2	12.3	24.1	319.2	15.76	88	3.36	109	217	9.61	0.51	14	2.86	64.58
0	1	1	17	6	40	0	1	1	1	1	1	4.21	136.4	24.3	5.8	38	0.91	57.2	63.6	29.5	254.5	14.01	120	3.36	114	436	9.61	0.84	87	2.86	129.76
0	1	0	60	6	39	1	1	0	1	1	1	3.8	137	22.5	6.8	41.8	0.91	59	40.8	31.1	268.5	9.5	69.9	0.54	123	217	8.38	0.86	121.5	15.52	401.85
0	1	0	13	5	39.9	1	1	0	1	1	1	4.23	137.9	24.7	3.2	32.3	1.082	213.9	40.8	45.2	196.1	11.29	105	3.5	103	367	7	0.62	45	2	104.86
0	0	0	30	6	39	0	1	0	1	1	0	3.6	133	22.5	11.9	39.8	0.91	43	40.8	31.1	268.5	14.6	69.9	0.95	105	367	12.91	0.89	83.5	13.59	386.32
0	1	0	37	6	39.4	1	1	0	1	1	0	3.56	138.7	19.7	15	36.2	2.047	59	40.8	31.1	326.2	16.76	54	3.35	112	288	13.07	0.78	17	3.9	85.97
1	1	0	20	5	39.4	1	1	1	1	1	1	2.77	131.5	22.1	9.9	34.4	5.304	102.5	31.3	40.3	384.8	5.13	70	0.62	101	264	4.41	0.86	84	7.11	425.81
0	1	0	38	5	40	1	1	1	1	1	1	4.34	138.3	23.3	9	40.4	2.42	7	14	26	283	15.48	4	1.7	106	339	13.47	0.87	40	7.92	199.41
0	0	0	75	6	42.2	1	1	0	1	1	1	2.88	137.5	18.2	6.8	31.3	0.91	150.2	40.8	37	168.8	14.65	70	1.61	103	246	12.01	0.82	65	7.46	152.8
0	0	1	45	5	39.5	0	0	0	0	0	0	3.9	135	22	9.2	41.9	0.5	82.4	40.8	31.1	262	18.24	69.9	3.36	124	270	9.61	0.5	40.57	2.86	80.36
0	0	0	41	7	40	1	1	0	1	1	1	2.88	134.4	18.9	8.7	33.6	1.452	70.7	43.5	32.9	306.1	13.13	65	2.1	102	291	10.5	0.8	43	5	138.57
0	1	1	23	6	39.9	0	1	0	1	1	0	4.51	140.8	26	8.7	40.3	0.248	9	12.3	20.7	282.2	18.91	69.9	4.73	113	321	13.8	0.73	39	2.92	67.86
0	1	0	60	6	39.3	0	1	0	1	1	1	3.09	138.1	27.6	2.1	30	0.61	28.7	37.7	27.9	149	16.97	71	2.38	95	395	13.58	0.8	118	5.71	165.97
0	1	1	24	6	39.6	1	1	1	1	1	1	2.89	137.5	18.8	10.3	25.7	1.627	198.9	84.2	19.1	237	10.83	82	2.17	102	153	8.01	0.74	71	3.69	70.51
0	1	1	26	8	39.7	1	1	1	1	1	1	4.28	140	21.6	5.5	32.4	0.058	52.6	26.4	30	196.4	8.45	119	3.3	92	528	4.48	0.53	40	1.36	160
0	0	0	29	5	40	0	0	1	1	1	1	5.44	137.2	22.5	4.7	36.8	0.186	16	17.6	30.3	248	15.92	120	3.66	106	295	11.78	0.74	62	3.22	80.6
0	1	0	59	7	39.5	0	1	0	1	1	0	4.44	136.8	25.1	6.9	39.4	0.06	49	40.9	21.4	234	19.3	98	3.36	108	562	9.61	0.75	35	2.86	167.26
0	0	1	16	6	39.4	1	1	0	1	0	1	3.97	132.9	24.6	3	32.2	1.428	134.9	51.1	30.9	209.4	10.74	120	3.36	109	271	9.61	0.63	23	2.86	80.65
0	0	0	63	8	39.8	1	1	0	1	1	0	4.54	136.6	29.2	5.9	40.7	0.51	17	14.1	18.4	262	23.72	71	1.19	108	602	22.3	0.94	58	18.74	505.88
0	0	0	47	6	39	0	1	1	1	1	1	3.86	138.2	24.8	7	42.6	0.91	5	10	19	211	12.61	96	1.01	110	234	11.22	0.89	96	11.11	231.68
0	1	0	12	6	39.7	1	1	0	1	1	1	3.67	137	22.9	5.8	33.9	0.365	87	36.6	20.2	222	20.21	41	6.06	105	378	12.33	0.61	85	2.03	62.38
1	0	0	45	6	40	0	1	0	1	1	1	3.72	137.8	23	5	42.6	0.33	16	19	48.5	258.4	16.18	66	3.72	115	309	11.97	0.74	20	3.22	83.06
0	1	1	35	6	39.7	1	1	0	1	0	1	3.97	133.2	21.5	6.8	30.2	3.131	86	40.8	31.1	298	24.55	47	1.96	94	327	22.34	0.91	112	11.4	166.84
1	1	0	27	6	39.9	1	1	0	1	1	1	4.53	135	25.2	5.2	35.2	0.137	7	7.6	16.9	220	16.51	40	2.81	106	505	13.21	0.8	23	4.7	179.72
0	0	0	25	10	39.4	0	1	1	1	1	1	3.25	137	17.5	5.3	29.6	0.237	17.2	7.1	18	281.6	19.26	120	2.89	84	364	15.79	0.82	43	5.46	125.95
0	1	0	83	5	39.7	1	1	0	1	1	0	4	140	22.5	6.8	38.6	0.33	219	40.8	31.1	268.5	17.1	69.9	1.19	126	499	14.56	0.85	38.3	12.24	419.33
0	1	0	56	5	40	0	1	0	1	1	1	4.07	137.5	24.1	2.5	32.5	2.272	12.7	18.2	16.7	149.7	10.75	88	0.86	99	323	9.68	0.9	46	11.26	375.58
1	0	1	32	6	40.4	0	0	0	1	1	0	4.22	139.8	16.8	8.4	44.4	0.603	8.5	11.7	27.3	259.3	11.58	95	5.33	107	321	5.79	0.5	10	1.09	60.23
0	1	0	33	7	39	0	1	0	1	1	0	4.16	140	27.4	2.8	41.6	0.91	24	40.8	31.1	268.5	26.8	7.4	7.63	121	475	17.1	0.64	54.7	2.24	62.25
0	1	0	57	4	39	0	1	1	1	1	1	4	134	21.9	9.9	44.5	0.91	10	40.8	31.1	210	14.73	62	1.71	126	135	21.6	0.82	106.4	12.63	78.95
0	1	0	27	7	39.8	1	1	0	1	1	1	4.34	134.6	24	5.8	32.2	2.287	108	45.1	17.1	246	20.29	113	4.46	101	504	14.61	0.72	77	3.28	113
0	1	1	25	10	39	0	0	0	1	1	0	5.01	131.6	25.1	2.6	30.9	0.772	231.5	40.8	31.1	283.9	16.61	113	5.15	102	441	10.3	0.62	48	2	85.63
0	1	0	31	7	39.4	0	1	1	1	1	1	4.53	134.9	29.2	1.1	37.5	0.129	17	14.5	22.5	246	6.6	120	3.7	113	594	2.44	0.37	90	0.66	160.54
0	1	0	16	6	39.6	1	1	1	1	0	1	4.11	140.3	23.6	17.5	38.7	2.834	185.2	67.8	22.6	211.7	18.2	120	3.82	100	366	14.01	0.77	143	3.67	95.81
1	1	0	32	6	39.5	0	1	1	1	1	1	4.59	139	28.1	1.9	34.5	0.487	55	30.7	12.9	275	12.08	22	3.62	103	325	7.85	0.65	50	2.17	89.78
0	0	1	7	8	39.7	0	0	1	1	1	0	4.81	135.6	19.2	11	37.8	0.91	27	14	20	218	19.21	41	6.53	100	581	11.33	0.59	47	1.74	88.97
0	1	1	10	7	39.4	1	1	1	1	1	1	4.72	139.6	18	8	43.1	0.23	8	41	30	305	18.38	42	3.36	107	406	9.61	0.38	11	2.86	120.83
0	0	1	27	6	38.8	0	1	0	1	1	1	4.41	142.1	17.9	5.5	40.4	0.084	89.9	49.8	21.3	274.4	13.19	95	3.83	105	317	8.18	0.62	62	2.14	82.77
0	0	0	15	6	39.8	1	1	0	1	1	1	4.22	137.8	18.9	2	37.6	0.092	19	22.3	46.5	280	5.3	20	3.02	117	272	1.75	0.33	37	0.58	90.07
0	1	0	57	5	39	1	1	0	1	1	1	3.52	136.5	24.6	6.8	33	0.01	200.4	40.8	31.1	203.1	13.99	85	2.38	122	286	11.19	0.8	89	4.7	120.17
0	1	0	64	5	38.7	1	0	0	1	1	0	4.26	137.6	26.7	9.8	45.1	0.076	19	16.7	32.3	237	14.46	36	1.74	121	296	12.29	0.85	30	7.06	170.11
0	1	0	21	6	39.5	1	1	1	1	1	1	4.42	137.5	21.5	5.5	39.5	0.254	47.3	27.1	32.7	339	24.4	120	3.36	108	502	9.61	0.74	13	2.86	149.4
0	0	0	47	5	40	1	1	0	1	1	0	3.62	135.8	26.1	4.6	34.6	0.339	24	32.5	26.1	253	18.11	88	3.08	98	291	14.67	0.81	101	4.76	94.48
1	1	0	34	4	40	0	1	0	0	0	0	3.77	133.4	16.7	20	36.9	2.325	91.3	82.9	48.4	270.8	5.24	108	0.73	108	165	4.35	0.83	67	5.96	226.03
0	1	0	23	7	40	0	1	1	1	1	1	5.26	139.8	18.2	3.6	37.6	0.29	49.1	39.8	24.8	363.4	28.18	47	3.36	117	617	18.32	0.65	20	5.45	183.63
0	1	1	26	6	41	1	1	1	1	1	0	3.65	137.1	24	5.3	31.3	1.66	59	104.4	19.7	223	15.28	62	7.03	115	477	7.64	0.5	23	1.09	67.85
0	1	0	33	6	39.5	0	1	0	1	1	0	3.4	134.3	29.7	13.4	35.2	1.47	214.3	40.8	37.8	196	19.25	114	1.35	104	331	17.52	0.91	71	12.98	245.19
0	1	0	15	7	38.6	1	1	0	1	1	1	4.65	139.1	20.6	2.7	34.3	0.493	29	19.3	17.7	251	10.88	38	3.7	106	347	6.31	0.58	22	1.71	93.78
0	0	0	20	8	40	0	1	0	1	1	1	4.73	136.2	32.2	3.7	34	0.068	17	14.5	26.1	287	11.64	9	3.38	92	668	7.1	0.61	63	2.1	197.63
0	1	0	70	5	39	1	1	0	1	1	1	4.44	137.5	18.5	15.4	43.2	0.91	13.9	10.5	23.5	204.5	9.17	79	2.75	110	433	6.05	0.66	25	2.2	157.45
0	1	1	16	7	40	1	1	1	1	1	1	5.12	136.7	29.4	5.7	40.2	0.042	89.7	14.4	31.3	244	15.38	120	5.23	96	386	9.23	0.6	41	1.76	73.8
0	1	0	26	9	40.4	1	1	1	1	1	0	4.59	135.5	27.8	3.2	34.3	0.01	20.8	21.8	19.5	248.6	29.56	57	3.36	107	728	18.62	0.63	25	5.54	216.67
1	1	0	19	6	39.6	1	1	0	1	1	0	4.18	139	16.3	11	38.1	0.064	8.8	8.5	21	269.3	13.19	85	5.41	95	285	7.25	0.55	18	1.34	52.68
0	1	0	58	6	37.8	1	1	1	1	1	0	4.78	138.2	22.6	3.6	44.1	0.044	12	16.3	30.5	321	8.97	14	3.95	121	416	4.49	0.5	8	1.14	105.32
1	1	1	13	7	39.1	0	1	1	1	1	1	3.53	139.1	13.9	11	32.5	8.968	258.4	111.2	64.5	279.2	22.28	53	5.35	98	470	14.26	0.64	53.7	2.67	87.85
1	0	0	15	7	38.8	0	1	0	1	1	1	4.1	130	22.1	20	35.3	2.325	104	80.1	39.6	270	16.2	70	5.14	105	307	9.83	0.61	73.5	1.91	59.73
0	1	0	15	5	39.3	1	1	0	1	0	1	3.52	141.4	19.1	14.3	32.4	0.91	133	66.1	26.5	206.1	16.44	49	3.12	99	443	11.51	0.7	37	3.69	141.99
0	1	1	32	9	40	1	1	1	1	1	0	3.67	130.6	26.6	7	30.6	0.25	21	46	43	221	16.19	44	3.08	107	360	12.14	0.75	90	3.94	116.88
0	1	0	11	8	39	1	1	0	1	1	0	3.8	143	22.8	7	32.7	0.91	18.2	65.8	65.2	247.2	13.84	20	6.64	118	277	5.81	0.42	21	0.88	41.72
0	1	0	31	6	40	0	1	0	1	0	1	3.81	137.8	19.1	9.4	35.7	0.466	91.7	108.5	54.3	221.8	16.93	72	3.36	105	508	9.61	0.77	11	2.86	151.19
0	0	1	24	6	40	0	1	1	1	1	1	3.16	139.5	23.3	3.4	38.8	0.91	57	55.4	17	396	5.98	21	3.05	97	510	2.57	0.43	25	0.84	167.21
1	1	1	18	7	39	1	0	1	1	0	1	4.92	133.1	22.6	12.2	40	0.426	327.4	80.1	39.6	445	14.23	48	2.42	121	438	11.24	0.79	65	4.64	180.99
0	1	0	8	4	39.9	1	1	1	1	1	1	4.07	139.3	12	9.7	33	0.91	201.1	64.7	26.8	289.5	13.95	37	3.77	101	225	9.63	0.69	38	2.55	59.68
0	1	0	30	8	39	1	1	1	1	0	0	4.6	137	29.8	6.8	37.3	0.827	197	40.8	31.1	268.5	16.84	69.9	2.57	117	420	11.7	0.53	23	4.55	163.42
0	1	0	9	10	39.8	0	1	0	1	0	1	4.63	133.5	25.1	6.7	31.5	0.91	72	25.8	26.5	319	27.48	30	3.36	81	685	9.61	0.64	10	2.86	203.87
0	1	0	50	8	42	0	1	0	1	1	1	4.63	137.1	26.2	3.6	35	0.578	19	88.1	31.1	270	13	69.9	3.36	93	374	9.61	0.27	62	2.86	111.31
0	0	0	37	6	39	1	0	1	1	1	1	2.94	135.2	20.9	8.2	33	3.023	84.2	73.9	41	231.3	5.8	69.9	0.64	96	249	4.99	0.86	27	7.8	389.06
0	1	0	10	5	40.4	1	0	0	1	1	1	4.49	141.3	22.8	5.8	42.6	0.076	20	20.2	28.8	288	13.96	72	3.36	113	280	9.61	0.45	17	2.86	83.33
0	1	0	18	5	40	1	1	0	1	1	1	3.76	139.7	19.5	6.8	29.5	0.38	191	73	36	280	11.93	54	3.24	106	211	7.87	0.66	25	2.43	65.12
1	0	0	20	6	39.9	1	1	0	1	1	1	3.5	136.3	24.7	1	26.4	2.321	53.8	60.3	17	176.3	12.92	70	6.46	95	581	5.94	0.46	23	0.92	89.94
0	1	0	9	5	41	1	1	0	1	1	0	5.43	138.8	24.8	1	33.5	1.069	21.3	27.1	29.4	215.7	18.84	4	7.72	103	336	9.99	0.53	34	1.29	43.52
0	1	0	22	6	39.3	1	1	1	1	1	1	3.72	139.1	17.1	9.4	42.8	1.062	63.6	9.2	20.9	280.4	15.67	50	3.36	124	325	9.61	0.59	8	2.86	96.73
0	1	0	38	7	39.5	1	1	0	1	1	1	4.22	137.5	18.7	10.1	43	0.059	8.2	11.6	25.8	313.7	12.43	60	3.48	117	289	8.58	0.69	13	2.47	83.05
0	1	1	80	5	40	1	1	0	1	1	1	4.21	137.5	21.1	8.4	38	0.1	12.8	15.4	19.5	184.6	19.1	36	3.36	118	331	9.61	0.25	8	2.86	98.51
0	0	0	10	5	40.5	1	1	0	1	1	0	4.62	135.6	16.4	9.1	41.2	0.237	15.3	12.7	26	392.7	19.58	50	3.36	115	418	9.61	0.55	90	2.86	124.4
0	1	0	38	7	39	1	1	1	1	1	0	3.44	139.9	24	5.1	36.9	0.089	20.5	12.3	24.5	243.3	10.82	120	3.14	110	463	7.03	0.65	30	2.24	147.45
0	0	1	13	6	40	1	1	1	1	1	0	5.3	135.9	21	9	33.5	0.91	144	40.8	25	281	20.09	66	3.21	101	407	15.67	0.78	33	4.88	126.79
0	1	0	16	6	40	1	1	1	1	1	0	4.09	137.7	24.2	3	30.6	0.91	186.8	132.5	32.9	177.9	13.82	76	4.01	104	404	8.84	0.64	46	2.2	100.75
0	1	0	18	6	39.5	0	1	1	1	1	1	5.03	136.4	22.4	6.2	35.8	0.91	111	138.3	44.1	391.2	10.11	104	3.74	106	348	5.96	0.59	72	1.59	93.05
0	1	0	17	5	40	1	1	0	1	1	1	5.03	137.1	20.1	3.2	43.3	3.963	47	23.7	37.2	438	11.96	54	3.36	107	347	9.61	0.45	30	2.86	103.27
0	1	1	25	8	41	0	0	1	1	0	0	3.55	133.9	17.2	5.1	33.9	0.91	25.7	51.3	19.2	265.1	15.78	65	1.58	102	389	14.04	0.89	50	8.89	246.2
0	1	0	15	5	39.7	1	1	0	1	1	1	4.35	138.9	20.9	4	39.9	0.91	8	15	21	260	16.94	63	3.36	119	369	9.61	0.64	23	2.86	109.82
0	1	0	27	6	40.8	0	1	1	1	1	1	3.98	138.6	22.8	2	37.2	2.336	9	20.1	28.8	320	9.54	62	2.29	101	340	6.58	0.69	23	2.87	148.47
0	0	0	23	6	39.2	1	1	1	1	1	0	5.2	135.6	26.4	6.4	45.6	0.1	13	15.3	30.6	359	10.72	43	3.36	117	324	9.61	0.58	33	2.86	96.43
0	1	0	85	6	39	1	1	1	1	1	1	3.72	140.9	29.9	2.3	37.4	0.91	10	14.3	29.8	236	4.65	35	2	118	172	2.37	0.51	10	1.19	86
0	1	1	29	7	39.5	1	1	0	1	1	1	3.6	141.1	18.3	14	41.4	1.375	59	134	39.2	256	6.25	120	1.44	106	279	4.63	0.74	77	3.22	193.75
0	1	0	31	6	39	1	1	0	1	1	0	4.41	136.9	23.3	7	39.4	0.62	36	25	27	273	12.39	50	3.36	116	457	9.61	0.19	29	2.86	136.01
0	1	0	62	6	40.4	1	1	0	1	1	1	3.99	136.9	22.9	11	35.7	1.69	59	40.8	33	198	11.57	53	2.2	117	196	8.91	0.77	101	4.05	89.09
0	0	0	46	8	39.3	1	1	1	1	1	1	4.46	139.3	20.3	8.5	41.4	1.538	6.2	6.9	14.7	280.6	8.64	80	1.99	109	263	6.31	0.73	117	3.17	132.16
0	1	1	49	7	39.2	0	1	0	1	1	0	4.29	140.9	29.5	6.1	40	0.047	98.7	87.3	82.9	360.4	11.95	120	3.82	117	581	7.17	0.6	42	1.88	152.09
0	0	0	27	6	39.6	1	1	0	1	1	1	4.09	136.4	30.6	7.1	41.2	0.91	17.4	31	31.6	212.3	18.88	116	3.36	111	335	9.61	0.6	68	2.86	99.7
0	0	1	33	7	38.6	0	1	0	1	1	0	3.74	135.4	19.2	12.7	37.4	1.22	23.2	15	24.3	194.3	15.3	78	1.07	104	359	13.62	0.89	76	12.73	335.51
0	0	0	43	8	38.9	0	1	1	1	1	0	3.81	136.8	27.4	1	28.9	0.91	82.2	35.2	19.5	163.1	20.31	63	3.36	107	384	9.61	0.64	37	2.86	114.29
0	1	1	21	9	39.8	1	1	0	1	1	0	4.58	136.8	20.3	8.3	38.6	0.517	30.4	41.2	48.4	353.3	15.13	120	3.36	104	473	9.61	0.28	55	2.86	140.77
0	0	0	5	7	39.5	1	1	0	1	1	1	4.51	136.9	19.7	5.7	38.9	1.061	23.8	14	21.8	308	12.45	33	3.49	98	310	8.09	0.65	40	2.32	88.83
0	0	0	38	8	39.2	1	1	1	1	1	1	4.16	137.8	23.5	6.1	38.1	0.124	13.6	12.2	22.7	251.9	10.66	56	2.56	91	409	7.46	0.7	6	2.91	159.77
0	0	0	19	6	39	1	1	0	1	1	1	4.66	138.4	26	3	38.4	0.91	45	32	22	256	11.63	69.9	4.07	106	430	6.63	0.57	52	1.63	105.65
0	1	0	46	7	39.3	1	0	1	1	0	0	3.92	134.2	26.4	3.4	39.6	0.02	9.8	21.2	20.7	204.9	13.78	48	4.27	105	385	8.82	0.64	14	2.07	90.16
1	0	1	64	5	40.5	1	1	0	1	1	1	3.72	140.6	21.5	12.5	36.9	0.958	74.5	58.9	102.7	293.2	17.01	120	3.06	99	572	13.27	0.78	51	4.34	186.93
1	0	0	46	5	39.5	0	1	0	1	1	0	4.3	140.8	27.7	8	37	2.325	35	16	20	195	11.98	137	3.11	105	513	7.67	0.64	84	2.47	164.95
0	1	0	14	7	39.5	1	1	0	1	0	1	4.62	142.2	21.7	3.6	42.7	0.91	11.9	18.3	28	278.4	9.97	62	4.79	110	516	3.99	0.4	8	0.83	107.72
0	0	0	33	7	39.5	1	1	0	1	1	0	3.63	138.6	18.4	6.5	37.7	0.91	13.8	30.8	52.9	342	10.23	44	1.13	117	158	8.8	0.86	14	7.79	139.82
1	1	1	15	6	39	1	1	0	1	1	1	4.84	135.6	23.6	2.6	38.7	0.088	265	157.2	57.4	400	18.33	76	6.05	112	331	10.81	0.59	32	1.79	54.71
0	1	0	33	9	39	1	1	0	1	1	0	3.8	139	28.6	3.8	41.1	0.91	15	40.8	31.1	193	15.5	61	4.8	113	425	12.67	0.83	16.2	2.64	88.54
0	0	0	50	5	39.3	0	1	0	1	1	0	4.33	139.1	22	7	46	0.22	9	10	19	219	11.96	60	2.27	115	290	8.73	0.73	40	3.85	127.75
0	0	0	7	7	38.9	1	1	1	1	1	1	4.66	135.6	18.1	9	26.4	0.21	108	10	22.2	194.9	31.36	9	6.27	102	522	21.32	0.68	80	3.4	83.25
0	0	0	22	8	39.7	1	1	0	1	1	1	4.88	133.7	23.6	1.8	38.8	0.155	63	27.1	24.6	273	3.7	52	1.52	109	399	1.85	0.5	12	1.22	262.5
0	0	0	16	6	40	0	1	0	1	0	0	5.3	134	29.9	2.4	43.7	0.01	11	40.8	31.1	413	18.2	69.9	1.96	102	608	5.74	0.64	17	2.93	310.2
0	1	0	50	6	39.5	1	1	1	1	1	1	4.16	138.3	20.5	16.8	33.8	2.021	64.1	105	23.6	180.9	13.19	77	3.36	107	325	9.61	0.83	73	2.86	96.73
0	1	0	62	7	39.8	1	0	0	1	1	0	4.28	132.8	19.5	10.8	37.6	0.612	20.7	13.7	37.6	325.3	18.47	76	1.29	108	435	16.81	0.91	74	13.03	337.21
0	1	0	10	6	39.5	1	1	0	1	1	1	4.56	138.4	16.2	6	38.2	0.91	32	16	39.3	222.1	8.7	69.9	2.17	91	263	6.18	0.71	30	2.85	121.2
0	0	0	15	6	39.5	0	0	0	1	1	0	4.66	138.2	23.5	4.3	39.7	0.312	94	30.5	25	304	16.2	55	6.8	96	479	8.1	0.5	9	1.19	70.44
0	0	0	35	7	39.5	1	1	1	1	1	1	3.89	140.2	22.6	4.6	38.8	0.071	11	14.1	18.6	264	12.53	53	3.36	105	240	9.61	0.76	6	2.86	71.43
1	1	0	56	6	39	1	1	0	1	1	1	4.34	135.5	29.3	5.6	36.9	0.046	13.1	10.2	24.4	266.8	11.65	71	1.17	98	514	9.9	0.85	52	8.46	439.32
0	1	1	30	7	40	1	1	0	1	1	0	4.32	139.5	15.8	6.6	34.3	0.416	18.5	14.2	29.4	217.2	19.27	74	4.05	110	383	13.87	0.72	41	3.42	94.57
0	1	0	9	6	39	1	0	0	1	0	0	4.16	138.7	22.5	6.8	36.6	0.075	59	40.8	31.1	268.5	14.85	22	7.72	110	420	6.68	0.45	25	0.87	54.4
0	1	0	75	6	38.9	1	1	0	1	0	1	3.71	133.4	25.4	5	34.2	2.758	59	40.8	31.1	268.5	14.73	58	3.36	133	399	9.61	0.89	49	2.86	118.75
0	1	1	17	5	38.7	1	1	0	1	0	1	3.88	140.1	18.1	19.2	43.3	0.064	15.8	21.4	32.5	340.1	10.94	55	3.36	114	285	9.61	0.56	50	2.86	84.82
0	1	0	7	5	37.7	0	0	0	1	1	1	5.3	136.6	22.8	11.7	39	0.1	29.6	41.5	41	176.6	13.22	37	4.76	104	373	7.54	0.57	22	1.58	78.36
0	1	0	8	6	38.5	1	1	0	1	1	1	5.4	136	26.1	3.2	40.6	0.288	21	33.1	37.5	281	9.46	62	4.16	122	213	5.01	0.53	39	1.2	51.2
0	1	1	37	9	40	1	0	0	1	1	0	3.73	138.3	22	7.9	35.9	1.084	24.9	23.6	23.9	259.9	7.22	81	3.75	99	85	3.03	0.42	41	0.81	22.67
0	1	1	19	5	39.5	1	1	1	1	1	0	4.44	140.2	20.9	10.1	41.6	0.191	40.1	61.5	58.7	355.5	24.31	69.9	3.36	117	198	9.61	0.64	8	2.86	58.93
0	1	0	35	6	39.5	1	1	0	1	1	1	4.77	140.9	26	4.5	36.3	0.91	57	33.1	45	274	19.16	34	3.45	128	543	15.14	0.79	44	4.39	157.39
0	0	1	16	5	39.8	1	1	1	1	1	1	3.88	138.1	14.4	9.5	38.1	0.084	40.9	46.9	38.2	414.7	11.46	36	4.01	117	273	7.33	0.64	1	1.83	68.08
1	0	0	29	6	40.6	1	1	1	1	0	0	2.59	140	14.8	18.1	28.9	2.325	101.1	92.8	42	203.5	8.45	78	3.97	94	473	3.97	0.47	105	1	119.14
0	0	1	10	6	39.5	1	1	1	1	1	1	3.45	137.9	17.2	5.9	34.2	1.192	52	91.7	31.1	307	14.99	69.9	1.2	98	398	12.74	0.85	77	10.62	331.67
0	1	0	13	9	39.5	1	0	0	1	1	1	4.58	142.1	19.9	1.5	33	0.039	51.2	8.7	29.4	383	11.74	32	7.75	92	572	3.05	0.26	10	0.39	73.81
0	1	0	60	6	40.2	0	1	1	1	1	1	4.05	138.5	21.9	7.7	31.2	0.598	29.4	30.3	22.1	215.3	14.61	90	3.36	123	219	9.61	0.78	33	2.86	65.18
0	1	0	41	7	39	0	1	0	1	1	0	3.95	137.5	28.1	5	38.5	0.615	9	12.5	20.1	246	16.24	57	4.87	107	388	10.88	0.67	33	2.23	79.67
0	1	1	15	7	39.5	0	1	1	1	1	1	4.58	137.2	19.1	6.1	34.3	2.379	198	92	21.4	193	19.31	46	3.36	99	425	9.61	0.39	9	2.86	126.49
1	0	0	44	6	40	1	1	0	1	1	1	4.31	132.5	25.3	6	35.2	2.01	49	50	28	299	30.41	75	3.95	101	423	10.67	0.85	34	2.7	107.09
0	0	1	27	8	39.5	0	1	1	1	1	1	5.06	139.9	29.2	10.3	41.9	0.91	28.7	8	17.2	219.2	20.8	52	5.82	96	619	14.14	0.68	83	2.43	106.36
0	0	0	27	5	39.7	1	1	0	1	1	1	4.04	142.2	22.6	4	39.6	0.1	36	29	31.4	294.3	12.75	88	2.68	98	303	8.92	0.7	32	3.33	113.06
0	1	1	5	5	40	1	1	0	1	0	1	5.1	135.5	14.6	6.8	37.3	0.91	157.8	38.5	42.4	307.6	12.92	23	5.04	102	123	6.85	0.53	31	1.36	24.4
0	0	1	47	7	39	1	1	0	1	1	1	3.57	137.3	20.4	6	39.2	0.375	22.6	18.9	32.3	332.5	12.21	78	1.95	89	404	10.01	0.82	91	5.13	207.18
0	1	1	22	7	40.2	1	1	1	1	1	0	4.35	135.7	26.4	1.9	31.2	0.91	54	32.9	19.5	212	8.56	69.9	3.85	93	386	3.85	0.45	12	1	100.26
0	1	1	17	9	39.3	1	0	0	1	1	0	4.85	138.1	21	3.8	38.3	0.1	20	11.9	27.7	263.3	9.74	48	4.29	100	674	4.77	0.49	18	1.11	157.11
1	0	0	52	6	39	0	0	0	1	1	0	3.9	136	27.9	4.1	44.8	0.5	13	80.1	39.6	257.3	7.1	70	2.5	119	312	8.17	0.68	30.4	3.27	124.8
0	1	0	26	5	39.7	1	0	0	1	1	1	4.99	144	20	7.9	44.6	0.91	159.9	40.8	31.1	415.6	12.87	107	3.09	108	301	9.27	0.72	55	3	97.41
1	1	0	9	7	39.4	1	1	0	1	1	1	4.48	134.7	16.8	8.3	32.6	0.34	140.5	22.9	24.1	338.9	10.59	41	2.44	97	167	7.31	0.69	88	3	68.44
0	0	1	41	7	40	1	1	0	1	1	0	3.34	140.5	21.1	6.8	33.6	0.91	59	117.6	76.4	271	14.24	105	2.56	103	330	11.53	0.81	101	4.5	128.91
0	1	1	10	4	39.7	1	1	1	1	1	1	4.83	140.4	11.9	8.3	39.5	0.065	11.2	9.8	22.3	297.5	9.87	35	6.22	105	551	2.66	0.27	14	0.43	88.59
0	0	0	19	7	39	1	1	1	1	1	1	4	139	22.5	5.1	47.3	0.91	19	40.8	31.1	268.5	15.1	75	3.36	124	395	9.47	0.56	17.99	2.82	117.56
0	1	0	28	8	39	1	1	0	1	1	1	4.47	137.1	34.1	5	43.4	0.1	14	16	30.4	263.8	15.52	69	4.66	112	406	9	0.58	15	1.93	87.12
0	0	1	29	5	40	0	1	1	1	1	1	3.89	135.2	24	5.1	32.9	3.001	68	50.5	50.1	398	4.68	72	2.43	104	271	2.11	0.45	50	0.87	111.52
0	0	1	19	9	39.2	1	1	0	1	1	1	4.2	134.9	26.5	1.5	26.9	0.91	235.8	80.1	52.2	263.6	19.62	120	3.36	90	63	10.4	0.53	69	3.1	18.75
0	0	0	50	10	40	1	1	0	1	1	1	4.25	141.3	22.1	6.1	32.1	0.718	11.2	15.7	26	275.4	17.89	120	4.29	107	521	13.06	0.73	47	3.04	121.45
0	1	1	18	7	40.1	1	0	1	1	1	0	4.92	141.3	20.3	14.1	44.4	0.1	27.8	30.2	39.4	350.8	17.89	24	3.36	133	330	9.61	0.4	8	2.86	98.21
0	0	0	61	8	39.4	1	1	1	1	1	1	3.91	138.2	17.9	4	35	0.91	48	29	14	253	22.27	82	2.67	109	514	18.71	0.84	15	7.01	192.51
0	1	1	37	5	39.6	1	0	1	1	1	0	3.58	137.9	22.5	1	33	0.759	90.6	63.2	35	185.7	8.4	65	1.68	111	310	6.47	0.77	57	3.85	184.52
0	1	0	21	5	39	0	1	0	1	1	1	4	137	22.5	4	36.2	0.91	66.3	40.8	31.1	268.5	19.2	69.9	3.36	120	714	9.61	0.6	85.8	2.86	212.5
0	1	1	56	4	39.5	1	1	0	1	1	0	4.3	139.4	20.5	15.5	39	0.91	20.3	29.6	35.2	303.7	11.01	54	1.43	109	284	9.36	0.85	38	6.55	198.6
0	1	1	20	9	40	0	1	1	1	1	1	4.94	141.9	17.3	6.5	36	0.91	30.5	53.2	24.1	265.6	13.63	98	3.36	102	178	9.61	0.21	35	2.86	52.98
0	1	0	54	5	40	1	1	1	1	1	0	3.77	130.9	21.6	1.7	32.2	3.79	22.7	29.8	31.3	225.6	8	41	3.36	105	186	9.61	0.78	82	2.86	55.36
0	0	0	27	7	40	0	0	0	1	0	0	5.48	135	25.6	11.9	41.8	0.384	5.9	11	32.5	414.3	15.91	110	3.36	109	431	9.61	0.66	63	2.86	128.27
0	1	0	69	6	39.2	1	1	0	1	1	0	3.98	139.1	29.2	4.2	30.6	0.91	11.5	35.9	19.4	148.1	16.65	73	1.67	112	303	14.49	0.87	86	8.68	181.44
1	0	1	25	6	38.7	1	0	0	1	1	1	5.22	137.6	26.5	1.5	34.7	0.051	14	8	20.8	327	10.38	70	3.19	104	344	10.67	0.81	13	3.34	107.84
0	1	0	10	6	39	1	1	1	1	1	0	4.2	135	22.5	3.8	35.6	0.28	146	40.8	31.1	268.5	16.01	30	3.36	102	703	9.61	0.49	79	2.86	209.23
0	0	0	60	6	40	1	1	0	1	1	0	3.93	136.1	22.5	6.8	36.6	0.789	59	40.8	31.1	268.5	26.17	45	3.36	129	370	9.61	0.87	27	2.86	110.12
1	1	0	40	8	39	1	1	1	1	1	0	3.88	133.3	28.9	16.7	32.8	1.462	185	67.7	21.9	324	18.98	70	3.23	107	366	15.18	0.8	53.7	4.7	113.31
0	1	0	22	10	38	1	1	1	1	1	1	4.94	141.1	20.8	5	43.2	0.79	14	14	29	244	10.24	21	3.36	121	498	9.61	0.6	15	2.86	148.21
0	1	0	8	7	39.1	1	1	0	1	1	0	4.29	135.4	18.7	3.6	30.5	0.183	72	57.7	23.8	188	8.04	67	3.38	97	309	4.02	0.5	43	1.19	91.42
0	0	1	25	5	40	1	1	0	1	1	0	3.55	137.7	18.2	6.9	30.1	0.304	116.2	58.8	21.6	308.1	7.08	77	3.54	95	732	3.19	0.45	12	0.9	206.78
0	0	0	17	6	40	0	0	1	1	1	0	4.32	139.6	16.6	11.9	36.2	0.91	10.1	14.9	35.7	326.6	20.15	98	3.36	95	374	9.61	0.68	45	2.86	111.31
0	0	0	19	6	39.7	1	1	0	1	1	1	4.16	135.2	18.6	6.8	34.6	0.91	119	40.8	50	219	11.01	41	2.2	113	336	7.93	0.72	67	3.6	152.73
0	0	1	17	8	39	1	0	0	1	1	0	5.04	138.1	20.5	3.2	39.6	0.91	57.3	121	59.5	328.8	14.27	120	4.57	99	531	8.42	0.59	44	1.84	116.19
0	1	1	38	6	40	0	1	0	1	1	1	4.24	135.4	26.6	7.7	44.6	0.347	30	29.6	23.5	380	7.68	84	4.22	124	378	2.92	0.38	30	0.69	89.57
0	0	0	11	7	39.5	1	1	0	1	1	1	4.48	136.2	27.2	14	40.9	0.91	152	67	62	205	14.2	44	3.36	103	657	9.61	0.37	49	2.86	195.54
0	1	1	11	6	41	1	1	0	1	1	1	4.65	134.5	21.8	2.4	40.9	0.09	15	14.6	17.5	234	17.51	63	4.38	106	466	12.43	0.71	41	2.84	106.39
0	0	0	22	5	40.3	0	1	1	1	1	1	3.56	140.3	25.8	6.8	35.1	3.827	206.7	127.3	76.2	208.8	13.73	93	3.02	119	279	10.43	0.76	33	3.45	92.38
0	1	1	26	6	40	1	1	0	1	1	1	3.81	139.1	25.8	9.8	39.7	0.155	20	10	26.2	279.1	9.64	120	4.15	106	269	5.11	0.53	85	1.23	64.82
1	0	0	45	5	40.5	1	0	1	1	1	0	3.19	133.9	27.2	3	28.6	3.15	11.7	37.7	41.8	251.1	15.88	57	3.19	118	244	10.67	0.83	34	3.34	76.49
0	0	1	33	7	39.8	0	1	0	1	1	0	3.7	141.4	23.6	7.5	38.8	0.478	34.4	16.5	16	259.8	22.58	36	3.36	107	315	9.61	0.35	68	2.86	93.75
0	1	0	7	6	39.2	1	1	0	1	1	1	4.91	138	23.7	4.8	41.8	2.642	16.5	14.5	18.7	288.6	19.16	98	6.9	109	620	11.5	0.6	21	1.67	89.86
0	1	0	7	6	39	0	1	1	1	1	0	4.47	137.2	23.2	9	43.8	0.29	44	42	69	337	13.71	48	3.15	97	331	10.15	0.74	38	3.22	105.08
0	0	0	7	7	39	1	1	1	1	1	0	4.96	137.8	20.9	1.3	36.3	0.91	23.4	6.2	25.8	246.6	23.51	38	3.36	111	386	9.61	0.54	23	2.86	114.88
0	0	0	57	5	40	1	1	0	1	1	1	4.11	138.7	24.6	7	41.7	0.91	10	11	24	283	12.14	18	2.91	115	296	7.89	0.65	18	2.71	101.72
0	1	1	41	10	40.6	1	1	0	1	1	1	3.48	138.8	15.8	6.8	34.4	0.91	13.6	13.3	21.5	293.2	9.87	73	0.99	91	355	8.69	0.88	46	8.78	358.59
1	0	1	18	7	40	0	0	1	1	1	1	4.71	140.8	21.2	7.3	33.8	0.916	77.7	36.1	23.6	263.3	14.58	70	5.69	107	471	7	0.48	28	1.23	82.78
0	0	0	79	7	39.2	1	1	0	1	1	1	4.04	139.6	27.2	3.9	37.7	0.388	24	16.5	15.2	202	15.51	75	1.4	109	430	13.8	0.89	92	9.86	307.14
0	1	1	63	6	39.9	1	0	0	1	1	0	4.25	135.2	21.8	10.1	41.1	0.811	11.4	10.5	24.2	209.6	4.87	40	2.34	119	390	2.05	0.42	40	0.88	166.67
0	1	0	32	6	40	1	1	0	1	1	1	4.02	135.4	24.4	4.1	32.6	0.29	23	25.5	18.7	255	8.06	105	2.66	103	628	5.16	0.64	107	1.94	236.09
0	0	0	36	7	39.5	1	1	0	1	1	1	5.15	139	28.1	10	42.6	0.91	12	14	20	259	17.43	65	3.36	112	411	9.61	0.72	66	2.86	122.32
0	1	0	24	5	40.6	1	1	1	1	1	1	4.81	136.8	19.7	4.5	39.2	0.154	35.9	30.9	29.7	363.2	13.27	88	5.44	122	508	7.17	0.54	14	1.32	93.38
0	0	0	69	9	40	1	0	1	1	1	0	3.02	134.2	20.4	1	36.6	2.44	9	31.3	33.4	167.6	9.78	2	3.36	95	104	9.61	0.82	12	2.86	30.95
0	0	0	27	7	39	1	1	1	1	1	1	4.11	138.1	22.2	7.2	42.8	0.076	14.7	16.3	29.6	290.7	9.26	120	2.5	103	509	6.3	0.68	21	2.52	203.6
0	1	0	73	7	39	0	1	0	1	1	0	4.13	137.7	28.8	7	36.6	0.91	52	50	38	275	13.4	106	1.61	105	362	11.12	0.83	109	6.91	224.84
1	0	1	37	5	39.4	1	1	1	1	1	1	3.46	137.4	21.3	8.6	25.9	1.357	99.6	181.9	78.1	213	7.58	17	0.76	106	272	6.29	0.83	32	8.28	357.89
0	1	0	51	6	40	1	1	1	1	1	1	3.72	136.1	19	16.2	41.8	0.169	16.8	9.4	23	183.5	16.06	58	2.09	101	300	13.65	0.85	76	6.53	143.54
0	1	0	70	6	38.5	1	1	0	1	1	0	3.8	137.3	22.5	8	38.2	4.02	65	40.8	31.1	268.5	17.8	69.9	1.31	121	254	20.35	0.85	49	15.53	193.89
0	0	0	15	6	39.3	0	1	0	1	1	1	4.81	138.3	18.8	7.9	40.7	0.08	26.4	9.6	21.9	318.3	17.11	67	3.36	106	452	7.53	0.44	53	2.24	134.52
0	0	1	56	7	39.7	1	1	0	1	1	0	3.32	136.2	18.8	6.9	34.4	1.955	9.1	12.4	16.4	239.6	11.93	70	2.03	110	340	9.54	0.8	64	4.7	167.49
0	1	1	30	6	39.3	1	1	1	1	1	1	2.88	132.8	22.7	9.9	28.6	2.451	58.4	63	10.2	155.5	24.31	96	3.16	106	356	20.66	0.85	134	6.54	112.66
0	1	1	35	5	40.5	1	1	0	1	1	1	4.19	136.3	22.9	6.8	42.5	0.91	73	40.8	31.1	437	11.93	40	1.31	123	224	10.38	0.87	71	7.92	170.99
0	1	0	31	6	40	1	1	0	1	1	1	4.23	133.8	21.3	6.9	40.4	0.91	69	70.5	35.3	228	9.46	120	1.23	104	333	8.14	0.86	12	6.62	270.73
0	1	1	48	7	38.6	1	0	1	1	1	1	3.62	137.3	28.8	5	36.3	0.91	17	15.5	28.8	268	28.79	60	3.36	118	204	9.61	0.9	56	2.86	60.71
0	0	0	21	5	39.5	1	1	1	1	0	1	5.02	134.9	24.5	5.5	31.7	0.91	84.9	39	26.2	211	20.64	47	6.6	112	457	12.8	0.62	66	1.94	69.24
0	1	1	10	6	39.6	0	1	0	1	1	0	5.37	138	26.9	1.7	36	0.198	35	14.2	26.4	316	24.74	120	6.68	94	386	16.33	0.66	54	2.44	57.78
0	0	0	33	5	40	0	0	0	0	0	0	4.14	135.5	21.3	6.8	41.4	1.38	59	40.8	31.1	327	7.19	72	3.38	98	468	2.95	0.41	58	0.87	138.46
0	1	0	17	7	39.4	1	1	0	1	1	1	3.33	139.5	17	6.8	29.7	0.91	59	146.1	25.9	222.2	20.99	120	4.2	86	260	15.32	0.73	104	3.65	61.9
0	1	1	9	6	40	1	1	0	1	1	1	3.8	133.1	21.5	10.1	32.1	1.802	137	14.5	12.9	174	23.01	108	3.22	84	494	17.95	0.78	135	5.57	153.42
0	0	0	8	7	39.6	0	0	0	1	1	1	4.35	138.3	20	3.4	34.6	0.891	19	15.2	22.3	351	19.02	27	6.85	90	709	11.22	0.59	51	1.64	103.5
0	1	0	22	6	39.4	1	1	0	1	1	1	4.92	141	21.8	9.7	43	0.049	9.3	12.2	21.9	351.8	14.59	70	3.36	108	595	4.67	0.32	21	1.39	177.08
0	0	0	12	4	39.5	1	1	1	1	1	1	4.16	136.8	23.8	2.5	33.7	0.074	84.4	23.7	42.9	268.5	20.16	70	3.36	104	438	9.61	0.55	123	2.86	130.36
1	1	0	24	8	39.9	0	0	1	1	1	1	3.91	136.9	13.9	20	38.2	2.325	163.8	81.7	39.7	289.2	10.89	70	3.38	100	269	6.43	0.59	56	1.9	79.59
0	0	1	34	6	39.3	0	1	1	1	0	0	4.35	137	32.9	7.8	34.6	0.088	228	102.5	46.5	250.2	18.94	101	4.74	94	386	13.64	0.72	107	2.88	81.43
0	1	0	27	7	40.2	0	1	0	1	1	0	4	137	22.5	3.7	35.6	0.91	21	40.8	31.1	268.5	19.7	69.9	5.27	116	447	12.82	0.65	118.9	2.43	84.82
0	1	0	17	5	39.2	0	0	1	1	1	1	4.1	137.3	17.6	3.1	38.2	1.45	262	40.8	31.1	258	13.8	43	1.27	99	471	11.7	0.84	44.3	9.21	370.87
1	1	1	39	7	40.3	1	1	1	1	1	1	3.29	137.4	14.7	10.8	32.6	2.325	58	38.8	38.1	305.3	17.42	61	1.05	98	111	16.2	0.93	109	15.43	105.71
0	0	0	38	7	39.9	1	0	0	1	1	1	4.82	138	20.9	6	31.8	0.91	32	16	15	203	11.84	70	3.36	91	216	9.61	0.8	12	2.86	64.29
0	1	0	57	6	40	0	1	0	1	1	0	3.94	134.5	24.4	6.3	28.9	0.91	41.3	56.6	29.1	214.1	13.31	69.9	0.53	111	316	12.51	0.94	84	23.6	596.23
1	0	0	20	7	40	0	1	1	1	0	1	4.46	130.3	22.1	3.4	28.4	2.077	16	17.2	17	261	15.11	81	3.19	107	555	2.57	0.73	50	0.81	173.98
1	1	0	71	6	39.8	0	1	0	1	0	0	3.67	138	16.7	4.6	35.1	2.655	52.2	85.3	19.7	230.8	11.1	50	2.11	105	292	8.21	0.74	55	3.89	138.39
0	1	1	39	4	40.2	0	1	1	1	1	1	2.88	135.9	23.6	2	29.4	0.4	9.8	21.7	20.4	160.4	15.81	61	2.58	95	273	12.65	0.8	68	4.9	105.81
1	1	0	32	8	40	1	1	1	1	1	1	4.48	136.5	24.5	1	39.7	0.32	14.5	33	33.8	201.3	12.81	70	3.19	107	324	10.67	0.68	115	3.34	101.57
0	0	0	44	7	39.8	1	0	0	1	1	0	4.15	139	29.4	5	35.7	0.91	177	40.8	31.1	269	9.17	70	4.03	130	557	4.22	0.46	10	1.05	138.21
0	0	0	88	7	39.8	1	1	0	1	1	0	3.59	132.3	25.7	15.1	37.7	1.9	173	40.8	56	297	15.85	93	1.9	127	342	13.47	0.85	114	7.09	180
0	1	1	24	6	39	0	1	1	1	1	1	3.87	137.3	19.3	7.8	32.5	0.91	59	71	16.4	320	17.12	95	3.42	110	257	11.98	0.7	112	3.5	75.15
0	0	0	46	9	40.1	0	1	0	1	1	0	4.5	141	27.4	4	40.3	0.91	114	82	47	251	29.2	88	4.67	107	625	23.36	0.8	63	5	133.83
1	1	1	48	6	40	0	0	0	1	1	0	4.17	136.3	19.8	4	41.1	2.325	12	14	24	277	20.23	29	3.19	104	314	10.67	0.77	9	3.34	98.43
0	1	1	64	6	38.8	0	1	0	1	1	1	3.79	137.1	32.9	1	39.9	0.26	11.3	28.1	37.1	182.3	8.9	22	1.87	98	275	6.41	0.72	36	3.43	147.06
0	1	0	25	6	39	1	1	1	1	1	1	3.65	134.3	31.1	9.9	36.7	0.066	12.4	25.3	30.9	223.3	19.56	90	3.36	115	446	9.61	0.74	34	2.86	132.74
0	1	0	43	7	39.5	1	1	1	1	1	1	4.15	136.8	29.1	4.1	41.4	0.074	215.5	40.8	58.4	214.9	6.58	103	3.75	114	386	2.17	0.33	19	0.58	102.93
0	0	1	35	6	40	1	1	0	1	1	1	4.49	133.1	18.4	11.1	33.6	2.603	120.3	125.5	28.3	272.8	12.97	110	1.43	108	331	11.28	0.87	100	7.89	231.47
0	1	0	22	6	40.4	1	0	1	0	1	0	4.1	139	22.5	14.8	36.7	0.91	169	40.8	31.1	268.5	18.55	103	3.93	120	311	6.89	0.53	66.7	1.75	79.13
0	1	0	15	6	40	1	1	0	1	1	0	4.66	134.6	24.8	2.5	39.5	0.126	58	25.3	19.7	268	18.46	46	5.54	110	429	11.45	0.62	19	2.07	77.44
0	1	0	33	6	39.6	1	1	0	1	1	0	3.84	134.9	28	7.9	32.3	0.328	59	40.8	20.6	177	6.95	59	2.43	121	480	4.1	0.59	14	1.69	197.53
0	0	0	19	4	40	0	1	0	1	1	0	3.87	141.1	16	6	36.5	0.91	9.4	7	16.4	199.1	12.73	91	4.58	94	329	7.64	0.6	19	1.67	71.83
0	1	1	27	10	39.5	0	1	0	1	1	1	3.75	136.2	19.9	2.9	30.1	0.072	47.9	30.2	58.9	340.8	14.91	56	3.73	94	622	8.95	0.6	134	2.4	166.76
0	1	1	28	5	40.2	0	1	1	1	1	1	4.39	138.6	31.6	10.4	38.4	0.149	11.4	5.9	17.8	209.1	15.83	90	4.43	103	310	11.08	0.7	62	2.5	69.98
0	1	0	24	6	40	0	1	0	1	1	1	4.96	135	23.3	3.9	27.1	0.235	17.1	11.9	24.1	428	6.01	55	2.7	95	588	3.07	0.51	28	1.14	217.78
1	0	0	30	6	40.5	0	1	0	1	1	0	4.4	137	28.5	5.8	38.7	2.325	16	80.1	39.6	287	9.9	77	2.25	104	258	7.02	0.7	91.74	3.12	114.67
0	1	0	7	9	39	1	1	1	1	1	1	5.35	138.4	18.3	4.9	36	0.1	50.9	22.3	34.3	211.8	17.12	49	3.36	93	386	9.61	0.51	12	2.86	114.88
0	1	0	88	7	38.5	1	1	0	1	0	1	3.79	136	30.2	0.3	34.2	0.045	31.3	28.9	36	209.3	14.43	60	3.46	109	379	9.67	0.67	16	2.79	109.54
0	1	0	59	6	39	0	0	0	1	1	0	4.16	140.7	22.5	3.7	41.6	0.91	12	40.8	31.1	268.5	11.7	69.9	3.36	111	403	9.61	0.67	34	2.86	119.94
0	1	0	48	6	40	1	1	0	1	1	1	5.53	133.8	22.9	4.6	37.8	0.259	16	17.1	30.7	392	18.46	120	3.14	106	379	13.48	0.73	60	4.29	120.7
0	0	0	48	6	40	0	1	1	1	1	0	4.16	139.9	22.5	2	31.7	0.062	86.7	42.4	57.8	332.5	22.83	106	4.34	95	407	17.12	0.75	98	3.94	93.78
0	0	0	15	5	39	1	1	0	1	1	0	4.4	139	22.5	10	44	0.91	44	40.8	31.1	268.5	15.8	69.9	4.52	101	242	4.2	0.73	37.8	0.93	53.54
0	0	0	20	8	39.2	1	1	1	1	1	1	3.93	137.3	21.3	2.8	32.8	0.91	69	35.1	42.7	242	17.2	98	3.78	97	280	11.35	0.66	88	3	74.07
0	0	1	32	8	39.7	1	1	1	1	1	1	3.9	141.1	20.7	18	29.5	4.381	134.8	88.6	59.2	227.1	17.32	84	5.02	105	446	11.26	0.65	87	2.24	88.84
0	0	1	10	9	39.7	1	1	0	1	0	1	4.4	137.5	17.6	6.8	30.3	0.91	73	23.2	33.2	359.4	19.19	70	4.99	82	319	12.47	0.65	46	2.5	63.93
0	1	1	6	6	39.4	1	1	1	1	0	1	4.82	135	17.1	15	41.4	2.23	77	17	21.6	199.9	8.2	54	3.36	117	386	9.61	0.52	47	2.86	114.88
0	0	1	57	5	40	1	1	0	1	1	1	3.78	140.5	19.2	11.4	41	0.91	13.5	14.1	26.8	335.5	11.62	35	2.91	119	272	8.13	0.7	38	2.79	93.47
0	1	0	54	5	41	1	1	0	1	1	1	4.31	136.2	28.4	9.1	39.9	0.536	20	29.5	50.9	259	14.87	55	2.23	104	340	12.19	0.82	61	5.47	152.47
0	1	1	59	6	39.5	1	1	1	1	1	1	4.16	134.7	32.5	9.5	41	0.094	131	26.2	27.1	335	17.82	55	3.56	118	386	13.72	0.77	62	3.85	108.43
0	0	0	23	5	40	1	1	0	1	1	0	4.25	137	28.4	3.8	35.4	0.671	59	40.8	31.1	204.5	8.92	85	1.43	107	443	7.05	0.79	127	4.93	309.79
0	1	0	21	6	39	1	1	1	1	1	1	4.23	136.5	24.7	8.4	42.1	0.877	20.3	24	44.2	352.5	15.29	116	3.36	105	310	6.88	0.45	26	2.05	92.26
1	1	0	46	6	39.3	1	1	0	1	1	1	4.14	134.3	24.8	11.9	37.9	2.452	15	10.8	21.9	264	19.32	61	1.16	117	385	17.58	0.91	106	15.16	331.9
0	0	0	9	6	38.5	1	1	0	1	1	1	4.47	137.2	26.5	5.2	36.7	0.098	14.1	30.1	31.6	279.9	18.46	120	4.62	106	493	13.48	0.73	18	2.92	106.71
0	1	0	16	8	39	0	1	0	1	0	0	4.46	133.5	28.3	2.3	40.6	0.312	15	24	43.5	246	8.34	69.9	5.09	105	550	2.75	0.33	63	0.54	108.06
0	1	0	12	7	38.7	1	1	1	1	1	0	4.57	137.5	21.9	6.5	33.3	0.91	22.9	13.6	30.2	328.9	18.12	77	3.36	94	386	9.61	0.36	14	2.86	114.88
1	1	0	22	7	39.4	1	1	0	1	1	0	4.54	141.1	21.3	10	44.1	0.042	12.7	9.7	22.6	334.7	11.81	101	3.19	113	431	10.67	0.66	34	3.34	135.11
0	1	1	17	6	40	0	0	0	1	1	1	5.58	138.7	28.5	4	38.2	0.1	55	19	24	201	8.21	14	5.42	88	476	1.72	0.21	11	0.32	87.82
0	0	0	23	7	40	1	0	0	1	1	0	5.18	135.5	26.5	12.3	29.4	0.716	46	20.6	27.2	257	18.56	34	7.42	106	720	9.09	0.49	40	1.23	97.04
0	0	0	36	7	38.6	0	1	0	0	0	0	5	138.6	22.7	5.7	47.7	0.91	28.8	40.8	31.1	285	14.51	32	3.7	126	351	9.64	0.67	67.13	2.61	94.86
1	1	1	11	7	39.6	1	1	0	1	1	1	4.54	139.1	22.5	1	37.9	2.325	25.2	37.3	64.6	257.3	9.22	70	5.16	111	278	3.6	0.39	8	0.7	53.88
0	0	0	26	7	40	1	1	1	1	1	1	3.86	136.6	18.6	6.5	41.1	0.91	18.4	15.3	36.9	309.9	24.09	120	3.13	95	282	20.72	0.86	56	6.62	90.1
0	1	0	47	5	40	0	1	0	1	1	0	4.25	131.7	22.3	9	39.4	2.5	11	29	49.5	271.1	12.05	1	1.21	120	212	10.24	0.85	60	8.46	175.21
0	1	0	50	6	40.2	1	1	1	1	1	1	4.18	133.3	24.6	6.4	41.8	1.281	17	21.8	35.5	278	13.05	47	3	120	347	9.66	0.74	41	3.22	115.67
0	0	1	10	5	38.5	1	1	1	1	1	1	4.19	140	16.5	8.6	38.3	1.294	17.9	13.8	21.5	328.4	13.6	38	3.26	103	399	9.38	0.69	62	2.88	122.39
0	1	1	51	8	39.9	1	1	0	1	1	1	4.79	140.4	26.7	4	42.2	0.91	23	10.1	19.3	332.5	10.41	98	3.36	108	549	9.61	0.49	8	2.86	163.39
0	1	0	9	6	39	1	0	0	1	1	0	4.7	141	34.1	6	39.8	0.04	140	40.8	31.1	268.5	8.8	69.9	3.36	107	645	9.61	0.44	49	2.86	191.96
0	1	1	44	6	40	1	1	0	1	1	1	3.96	136.1	27.4	3	34.4	0.78	25.7	69.3	80.3	232	9.86	66	2.46	119	352	6.7	0.68	36	2.72	143.09
0	1	1	25	6	40	0	1	1	1	1	1	4.39	137.1	23.7	4	42.9	0.91	27	56	31.1	276.3	13.73	111	6.87	125	711	5.9	0.43	29	0.86	103.49
0	1	1	29	7	41	1	1	1	1	1	0	4.21	138	16.9	2.9	43.8	0.791	10.7	16.5	48.9	366.7	7.64	34	3.59	114	229	3.36	0.44	17	0.94	63.79
1	1	0	17	6	39	1	1	0	0	0	0	4.33	140	21.7	8	36.9	2.453	289	80.1	99	281	16.96	43	1.53	108	350	14.92	0.88	21	9.75	228.76
0	0	0	53	8	39	1	1	1	1	1	1	3.66	138.1	18.8	11.2	29.4	0.91	193.6	69.5	24	314.3	23.89	77	5.02	109	438	18.4	0.77	28	3.67	87.25
0	0	0	27	10	40	1	0	0	1	1	1	4.47	141	24.4	4	35.7	0.48	22	9	18	173	13	99	1.69	107	694	10.66	0.82	45	6.31	410.65
1	1	1	67	7	40	0	1	1	1	1	1	2.56	133	20.9	20	25.1	2.325	229.9	129.2	43.6	244	23.25	93	5.58	90	389	16.28	0.7	57	2.92	69.71
0	0	1	28	5	39.3	1	1	0	1	1	1	3.81	132.5	24.8	9.6	34.7	0.807	142.1	124.7	23.7	194.7	12.27	74	1.84	108	263	10.18	0.83	60	5.53	142.93
0	0	0	22	8	39.8	0	1	1	1	1	1	4.18	140.4	16.4	3.6	38.2	0.556	12.4	25.7	45.1	351.4	5.33	48	4.05	97	516	1.12	0.21	23	0.28	127.41
1	0	0	52	5	39.9	1	1	0	1	1	1	4.41	138.3	23.3	2.2	39	0.775	6	11.9	27.3	248	5.81	70	2.15	100	238	3.31	0.57	18	1.54	110.7
0	1	1	60	7	40	0	1	0	1	1	0	3.93	138.3	27	7.1	32.7	0.253	12	16	26.1	260	25.41	120	2.29	100	475	22.61	0.89	49	9.87	207.42
0	1	1	27	5	40	1	0	1	1	1	1	3.46	134.5	20.8	9.5	31.6	0.91	14.3	20.4	20.4	385.7	11.11	74	3.36	110	134	9.61	0.58	25	2.86	39.88
0	0	0	15	6	40	1	0	1	1	1	1	4.97	136.5	16.4	5.2	39.5	0.417	15.9	14.8	28.9	351.9	11.75	82	3.36	116	386	9.61	0.7	115	2.86	114.88
0	1	0	11	8	40	1	1	0	1	1	0	4.8	137.3	22.7	4	37.7	0.23	54	30	36	226	16.59	53	5.64	90	276	8.96	0.54	39	1.59	48.94
0	1	0	41	7	40	1	1	0	1	1	1	4.21	136.1	31	2.1	31.3	1.632	16.3	38.6	33.7	209.1	21.83	92	2.4	104	384	18.99	0.87	46	7.91	160
0	0	0	29	6	40	1	1	0	1	1	1	4.14	137.9	17.7	6.8	38.8	2.008	59	40.8	31.1	345.5	17.55	64	2.98	114	335	14.04	0.8	53	4.71	112.42
0	1	0	43	10	39.9	0	0	1	1	1	0	4.16	139.5	26.2	4.6	37	0.054	108.6	26.6	23.4	210	9.45	97	3.59	98	591	5.29	0.56	22	1.47	164.62
1	0	0	57	7	39.7	1	1	1	1	1	1	4.07	138.8	28.1	3.7	38.5	0.089	15	16.8	20.4	271	14.39	120	2.45	121	404	11.22	0.78	62	4.58	164.9
0	1	1	5	6	39	0	1	1	1	0	0	4.61	137.7	11.5	6.8	43.1	2.646	97.4	46.6	62	339.5	10.64	37	4.26	94	331	6.17	0.58	29	1.45	77.7
0	1	0	45	7	39	1	1	0	1	1	0	4.13	134.1	23	9.1	40.1	0.91	8.3	8.4	22.6	346.2	6.27	74	2.76	117	431	3.26	0.52	41	1.18	156.16
0	1	0	33	9	39.6	0	1	0	1	1	1	3.62	139.4	22.3	2	28.3	0.91	30	16	10	202	20.77	75	3.36	104	378	9.61	0.69	13	2.86	112.5
0	1	0	33	6	40	1	1	0	1	1	1	4.6	139	16.6	4.8	36.6	0.91	11	40.8	31.1	267	11.6	69.9	6.25	125	234	4.05	0.35	31.4	0.65	37.44
0	1	0	17	5	38.5	1	1	1	1	1	0	4.4	136.1	20.2	5.4	40.1	1.136	34.9	33.4	37.6	248.8	6.92	58	4.15	118	468	2.15	0.31	21	0.52	112.77
0	1	0	10	5	40.5	1	1	0	1	0	1	3.9	134.8	23.3	2	31.7	1.37	30.7	29	19.4	203.3	7.66	28	4.75	97	606	1.61	0.21	10	0.34	127.58
0	0	0	22	5	40.3	1	1	0	1	1	1	3.76	133.6	21.3	12.2	34.4	4.788	90.1	24.5	30.3	307.8	9.37	105	1.31	97	237	7.96	0.85	62	6.08	180.92
0	0	1	31	8	38.4	1	1	1	1	0	1	2.58	139.4	18.8	11.1	26.3	0.652	68.5	72.4	15.7	225.9	25.35	76	2.28	100	146	22.31	0.88	53	9.79	64.04
0	0	0	22	6	40.2	1	1	0	1	1	1	4.1	136	22.4	3.4	37.8	0.91	51	36.8	22.1	273	15.13	33	4.54	103	402	9.83	0.65	39	2.17	88.55
0	1	0	39	6	40	1	1	0	1	1	1	5.27	138	30.7	3.5	39.3	0.91	35.5	31.3	55.6	267	23.68	73	3.55	113	389	19.18	0.81	124	5.4	109.58
0	0	0	11	6	39	1	1	1	1	1	0	4.89	139.1	13.1	4.7	42.3	0.01	14.7	13	25.1	273.7	9.33	30	4.94	120	693	3.64	0.39	20	0.74	140.28
0	1	1	45	7	39.8	1	1	0	1	1	1	3.67	130.5	25.1	7	28.7	4.554	121	111.1	35.1	227	12.66	70	1.27	98	248	11.27	0.89	110	8.87	195.28
0	1	1	7	8	40.6	0	0	0	1	1	0	4.18	137.3	13.9	9.4	43	0.91	16.2	26.2	40.9	384.8	12.91	51	4.52	87	347	7.49	0.58	23	1.66	76.77
0	0	0	14	8	39.6	1	1	0	1	1	0	4.08	141	23.8	3.8	39.6	0.301	75	49.1	25.7	287	18.52	51	6.11	103	327	11.11	0.6	31	1.82	53.52
0	0	0	25	5	41.4	1	1	0	1	1	1	4.16	132.6	18.9	3.6	31.1	0.788	27	29	35.6	348	29.68	49	3.36	96	330	9.61	0.75	14	2.86	98.21
0	0	0	10	6	40	1	1	0	1	1	1	4.11	139.1	15.5	12.2	36	0.91	221	80.3	51.1	283	12.09	30	1.09	103	350	9.43	0.78	39	8.65	321.1
0	0	1	41	6	39.6	1	1	0	1	0	1	3.64	137.6	16.9	10.4	40.7	0.91	42.5	38.2	32.6	318.4	12.69	63	2.54	115	251	9.9	0.78	30	3.9	98.82
0	0	0	33	7	39.2	1	1	0	1	1	0	3.76	138.1	23.2	11.2	41.6	0.106	16.3	9.2	21.2	216.1	14.18	52	3.36	122	275	9.61	0.78	31	2.86	81.85
0	0	1	16	8	39.8	0	0	0	1	1	1	4.74	139.8	19.7	9.4	32.8	1.058	78.5	45.3	23.6	280.4	14.26	120	3.42	92	390	9.13	0.64	132	2.67	114.04
0	1	0	75	4	39.7	1	1	0	1	1	1	4.08	132.3	32.7	6.1	40.3	0.776	12.1	26.3	24.8	288.3	27.68	108	1.11	107	357	9.61	0.94	122	8.66	321.62
0	1	1	33	6	38.8	0	1	0	1	1	0	3.91	138.3	29.9	7.7	42.9	0.01	17.3	20.6	29.1	201.9	12.99	58	4.68	114	648	7.79	0.6	8	1.66	138.46
0	1	1	41	6	39.8	1	1	1	1	1	0	3.56	130.7	23.6	5.3	36.6	0.354	145.9	138.9	32.6	289.7	10.32	120	4.95	109	677	4.44	0.43	24	0.9	136.77
0	0	0	50	5	41	0	1	0	1	1	1	3.79	138.2	24.1	9	38.4	0.91	28	27	20	185	16.5	70	3.3	107	365	12.71	0.77	131	3.85	110.61
0	0	0	31	7	39.7	0	1	0	1	1	1	4.16	137.6	24.4	6.9	43.1	0.086	14	15.1	26.8	333	9.13	43	3.36	106	592	9.61	0.76	46	2.86	176.19
0	1	1	38	6	38.9	1	1	1	1	1	1	4.06	133.7	23.7	3.8	36.8	2.908	44	62.2	60.1	245	11.78	60	2.24	103	244	9.19	0.78	65	4.1	108.93
0	1	0	7	6	39.5	1	0	1	1	1	1	4.42	140	23	5.7	35.2	3.384	203.1	37.9	74.8	241.5	14.81	41	5.18	104	613	8.59	0.58	10	1.66	118.34
0	1	0	19	6	39.7	1	1	0	1	1	0	4.16	134.6	27.1	6.7	37.1	0.488	20	48.3	65	268.5	11.57	100	3.82	97	223	6.83	0.59	83	1.79	58.38
0	1	1	14	7	41	0	1	1	1	1	1	4.86	138.9	27.3	4.2	38.1	0.037	21	23	45.7	338	16.54	85	3.36	90	719	6.78	0.41	36	2.02	213.99
0	1	0	16	5	39.5	1	1	1	1	1	1	4.05	136	21.1	6.8	38.1	0.063	235	40.8	31.1	309	11.25	46	4.16	109	386	6.3	0.56	55	1.51	92.79
0	1	0	29	6	40.4	0	1	0	1	1	0	3	133	22.5	13.6	37.4	0.91	102	40.8	31.1	268.5	19.8	69.9	3.13	103	389	15.54	0.79	49	4.96	124.28
0	1	0	18	8	39.7	0	1	0	1	1	1	4.2	136	25	8.5	30.8	0.91	146	40.8	31.1	268.5	17.1	62	6.1	105	630	19.08	0.66	48.4	3.13	103.28
0	1	0	32	9	39	0	1	1	1	1	1	4.05	140.2	15.5	8.1	40	0.125	59	24.6	40.1	281.6	8.68	43	3.65	105	623	4.69	0.54	9	1.28	170.68
0	1	0	46	6	40	1	1	0	1	1	0	3.64	134.8	21.3	4.1	35.1	0.91	13	14.9	34.5	254	9.54	113	3.36	107	220	9.61	0.81	16	2.86	65.48
1	1	1	55	7	41	1	1	0	1	1	1	3.92	129.1	21.4	3.1	32.3	4.708	129.4	121.4	32.7	133.8	19.52	120	2.93	91	197	16.01	0.82	96	5.46	67.24
0	0	0	26	5	39.7	1	1	1	1	1	1	3.71	132	18.8	11.3	33.8	0.91	7.8	13.8	18.6	264.2	17.28	57	3.36	111	238	9.61	0.77	10	2.86	70.83
1	0	0	69	5	40	1	1	1	1	1	1	2.76	131.2	23.9	20	28.1	8.476	390.5	193	39.6	206	22.21	90	1.78	109	359	20.21	0.91	93	11.35	201.69
0	0	0	41	7	40	0	0	0	1	1	0	4.16	140.8	22.5	6.8	36.6	0.91	59	40.8	31.1	268.5	24.51	82	3.36	120	406	9.61	0.59	37	2.86	120.83
0	0	1	29	8	41.4	1	1	0	1	1	1	4.89	138.7	28.1	2.7	45.1	0.91	123	58.6	44.4	328	6.34	51	3.36	119	196	9.61	0.78	47	2.86	58.33
0	1	0	26	6	39	0	1	0	1	0	0	4.3	133	23.8	17.4	44.9	1.15	11	40.8	31.1	284	17.9	69.9	3.36	120	346	9.61	0.74	55.9	2.86	102.98
0	1	0	36	6	38.7	0	1	1	1	1	0	4.47	137.8	25.9	6	40.4	0.074	9	13.3	24.9	234	10.37	41	4.67	110	504	5.18	0.5	9	1.11	107.92
0	0	0	30	6	39.1	1	1	1	1	1	1	4.2	140.8	25	7	46.2	1.22	7	17	35	287	22.15	7	3.99	115	297	17.06	0.77	75	4.28	74.44
0	0	0	33	7	39.4	1	1	0	1	1	1	3.24	135.1	30.1	6.8	32.2	0.532	59	40.8	61.5	151.8	7.71	91	2	111	358	5.24	0.68	54	2.62	179
1	0	0	12	7	40	0	0	1	1	1	0	4.55	140.7	17.7	20	31.2	0.387	352	106.1	39.6	324.7	12.84	47	2.82	85	470	9.5	0.74	144	3.37	166.67
0	1	0	10	5	38.3	1	1	1	1	1	1	3.85	133.6	19	6	36.1	0.91	44	10	14	262	17.93	21	3.36	104	272	9.61	0.83	10	2.86	80.95
0	1	0	40	6	40.5	1	1	0	1	1	1	3.4	138	22.5	7	34.1	0.91	17	40.8	31.1	268.5	11.2	69.9	1.36	99	302	9.15	0.82	85.7	6.73	222.06
0	0	0	15	7	40	1	1	1	1	0	1	3.5	132	24.7	2.9	33.1	0.46	135	40.8	31.1	268.5	13.7	69.9	3.56	103	381	8.83	0.65	4	2.48	107.02
0	1	1	19	5	40	1	0	0	1	0	0	2.83	137.3	21.7	6.8	30.4	0.91	163.8	122.9	60.4	219.6	6.84	53	1.23	81	228	5.4	0.79	64	4.39	185.37
0	0	0	49	10	39.5	1	0	0	1	1	0	4.08	135.3	34	7.8	36.9	0.112	10.7	1.9	20.8	277.7	15.97	115	3.51	105	575	11.82	0.74	49	3.37	163.82
0	1	1	28	10	39.1	0	1	0	1	1	1	4.78	136.7	22.4	16.4	32.2	1.124	144.3	107.3	43.6	452.3	14.52	33	1.6	97	201	12.49	0.86	65	7.81	125.63
0	1	0	39	5	39.9	1	1	0	1	0	1	4.16	134	23.2	12	40.2	0.4	16	19.7	34.4	319	12.07	52	1.09	116	304	10.62	0.88	50	9.74	278.9
0	1	0	52	8	39.3	1	1	1	1	1	1	4.36	137.9	27.2	4.2	32.8	1.704	25	35.7	37.7	337	30.1	67	2.71	100	669	9.61	0.89	70	3.55	246.86
0	1	0	43	4	40	1	1	0	1	1	1	4.34	138.9	22.5	4.3	33.1	0.167	19	22.4	23	213	14.13	120	3.36	107	207	9.61	0.62	8	2.86	61.61
0	1	1	16	6	40	0	1	0	1	1	1	3.88	140.9	14.9	8.2	32.9	0.91	45.5	42.6	18.3	231.6	14.78	59	5.32	96	178	9.16	0.62	39	1.72	33.46
0	1	0	15	5	40	1	1	1	1	1	1	3.53	135.7	19.6	6.8	34.4	0.91	89	60.2	43.4	330.3	9.85	96	5.22	104	596	3.55	0.36	8	0.68	114.18
0	0	1	31	8	39	0	0	0	1	1	1	3	136.4	21.3	8	34.6	0.91	38	17	23	287	12.15	102	5.22	90	573	6.32	0.52	12	1.21	109.77
0	0	0	31	7	40	0	1	0	1	1	1	4.81	134	26.4	3.7	41.1	0.107	11	10.5	23.9	214	12.9	61	3.36	123	272	9.61	0.67	13	2.86	80.95
0	0	0	18	5	39.2	1	1	1	1	1	0	4.58	138.7	16.5	11	36.1	0.91	190.4	145.3	72.5	278.5	12.65	107	3.36	119	135	9.61	0.67	114	2.86	40.18
1	0	0	23	6	39.6	0	0	0	0	0	0	4.6	139.8	21.5	5	47.3	0.14	16	17	31	286	16.5	47	3.63	121	364	11.88	0.72	13	3.27	100.28
1	0	1	15	9	39.3	0	1	0	1	0	0	4.67	140.5	27.8	3.9	34.1	6.578	44.2	38.7	117.4	419	15.08	120	8.97	104	344	23.12	0.67	129	2.58	38.35
0	1	0	19	6	41	1	1	1	1	1	1	4.16	137.3	22.5	6.8	36.6	0.91	59	40.8	31.1	268.5	15.73	79	3.36	104	362	9.61	0.61	82	2.86	107.74
0	1	0	16	6	40	1	1	0	1	1	0	4.43	137.5	17.6	11.3	43.3	0.323	14.6	16.4	32.6	330.2	12.48	64	4.99	106	274	6.99	0.56	14	1.4	54.91
0	0	0	15	5	40.4	1	1	1	1	1	1	4.44	141.8	16.8	9.5	38.7	2.64	65.7	24.7	52	307	10.2	39	2.75	105	345	6.83	0.67	33	2.48	125.45
0	1	0	20	9	41	0	1	0	1	0	1	3.68	134.7	22.9	2	28	0.91	25.9	30.7	19.1	230.2	11.06	45	6.53	100	691	3.98	0.36	66	0.61	105.82
0	0	0	30	6	39.5	1	1	0	1	1	1	2.92	136.2	16.4	6.8	27.6	1.256	153.9	140.3	31.1	342	13.26	65	3.98	87	527	8.75	0.66	61	2.2	132.41
0	1	1	82	9	39.5	0	0	0	1	0	0	4.03	138.1	31.7	3.1	38.5	0.91	16	16.1	24.2	157.3	12.34	69.9	2.34	111	251	9.5	0.77	56	4.06	107.26
0	1	0	13	6	39.1	1	1	0	1	1	0	4.62	138.3	24.9	4.4	37.9	1.179	59	40.8	31.1	416.4	10.5	19	3.57	119	372	6.2	0.59	43	1.74	104.2
1	1	0	42	6	40	1	1	0	1	1	1	3.77	133.7	24.1	20	28.8	7.389	180	204	39.6	200.7	7.86	49	0.63	101	273	7	0.89	93	11.11	433.33
0	0	1	21	7	40	1	1	0	1	1	0	3.99	136.8	18.8	12.1	38	0.283	62.4	39.5	34.8	284.4	27.38	56	3.36	106	508	9.61	0.66	11	2.86	151.19
0	1	0	5	5	39.6	1	0	0	1	1	0	5.39	136.9	20.1	8.9	40.1	0.91	20	23.1	40.4	416	16.2	67	3.36	125	321	9.61	0.57	101	2.86	95.54
0	1	1	48	7	39	1	0	0	1	1	1	3.62	138.5	20.6	6.8	37	0.91	93.1	40.8	31.1	391	12.21	42	0.61	107	253	11.11	0.91	84	18.21	414.75
0	1	1	13	8	40.3	0	0	1	1	1	0	5.1	136.6	27.5	2.5	32.5	0.2	53.5	34.9	29.7	163.1	19.15	54	7.47	100	386	8.81	0.46	36	1.18	51.67
1	1	1	32	6	40	1	1	0	1	1	1	4.24	134.7	18	20	37.2	8.906	435.3	80.1	39.6	299.9	11.09	91	0.33	116	278	10.54	0.95	69	31.94	842.42
1	0	0	32	7	37.5	1	1	0	1	1	1	3.86	138.7	27.7	7.1	45.1	0.01	11.2	8.7	23.5	326	11.49	57	2.18	126	280	8.5	0.74	8	3.9	128.44
0	1	1	26	6	39.7	1	1	0	1	1	1	3.98	136.6	20.2	6.1	34.7	0.916	15.1	12	13.5	265.9	10.73	29	3.36	107	260	9.61	0.75	11	2.86	77.38
0	1	0	6	6	39.5	0	1	1	1	1	1	3.74	132.7	17.6	5.8	32.1	1.06	59	28.1	22.1	292	8.76	34	3.07	83	325	5.34	0.61	75	1.74	105.86
0	0	0	51	8	41	1	1	0	1	1	0	2.82	139.7	26.6	6	30	0.821	23	20.2	20.3	189	20.64	140	3.36	100	288	9.61	0.78	27	2.86	85.71
0	1	1	19	4	40	1	1	0	1	1	1	4.15	137.1	27.1	2.4	36.8	0.339	15.8	29.2	34.4	263.3	16.2	53	5.67	100	365	9.72	0.6	34	1.71	64.37
0	0	0	62	5	39.3	0	1	0	1	1	1	4.08	138	20.9	6.6	35.3	0.164	79	67.5	31.1	348	12.26	90	2.45	98	383	9.2	0.75	91	3.76	156.33
0	1	1	48	10	39.4	0	0	0	1	1	0	3.38	141.1	21.9	5.4	32.2	0.91	16.2	10.1	20.1	286.2	15.13	100	5.14	90	543	8.78	0.58	41	1.71	105.64
1	0	0	11	5	39.5	1	1	0	1	1	1	4.08	137.7	14.7	10.3	30.6	2.506	81.7	38.8	33.2	351	13.75	60	2.89	85	215	10.45	0.76	86	3.62	74.39
0	0	0	22	7	39.7	1	1	0	1	1	1	4.33	137.9	19.4	4.2	38.1	0.624	37.7	20.5	27.4	337.9	4.19	66	2.89	81	591	1.01	0.24	8	0.35	204.5
1	1	0	77	6	40	1	0	0	1	1	1	3.51	134.9	16.7	20	25.2	2.325	188.1	38.2	28.2	252.3	18.54	68	2.78	83	406	14.83	0.8	53.7	5.33	146.04
0	1	1	25	6	39.2	0	1	1	1	1	1	2.99	135.4	17.6	6.8	30.8	0.91	80.6	19.5	14.7	255.7	9.23	99	3.05	107	386	5.45	0.59	18	1.79	126.56
0	1	1	15	5	40	1	1	0	1	1	1	4.76	137.6	19.4	12.9	42.7	0.483	20.3	30.5	32.4	276.2	13.88	118	4.16	106	329	9.44	0.68	40	2.27	79.09
0	1	1	17	6	41	1	1	0	1	1	0	4.57	137.6	23.9	8	39.2	1.39	70	82	48.6	202.6	13.03	101	1.95	97	461	10.68	0.82	53	5.48	236.41
0	1	0	45	6	39.2	0	0	1	1	1	1	4.19	141.1	16.9	7.7	41.4	0.114	11	23.3	44.7	324	7.48	14	4.04	124	173	3.07	0.41	8	0.76	42.82
0	1	0	89	7	39.8	1	1	1	1	1	1	3.57	135.6	27.2	4.9	39.4	1.967	42	77.9	77.4	256	16.75	77	3.36	105	182	9.61	0.85	21	2.86	54.17
0	0	1	25	8	40.7	0	1	1	1	1	0	3.27	134.5	25.8	4.5	38	0.91	13	13.6	23.4	365	14.73	30	3.36	98	351	9.61	0.89	63	2.86	104.46
0	0	0	74	9	39.9	0	1	0	1	1	1	3.69	138.9	27	6.8	39.5	0.91	141	40.8	31.1	429	10.31	83	0.52	109	277	9.38	0.91	35	18.04	532.69
0	1	0	45	9	39.6	0	1	1	1	1	1	5.43	139.7	25.8	4.7	41.7	0.084	34	66	38.9	306	11.28	17	3.27	119	624	6.43	0.57	62	1.97	190.83
0	1	0	23	8	40	1	0	0	1	1	0	4.57	137.3	21.9	6.9	38.6	0.827	10.1	11.5	19.7	210.6	16.36	84	3.36	113	241	9.61	0.78	9	2.86	71.73
0	1	0	22	6	40	0	1	0	1	1	0	4.29	130.6	23.6	3.5	38.3	0.176	9.6	29.4	42.8	217.7	11.32	75	4.41	97	365	6.23	0.55	26	1.41	82.77
0	0	0	43	6	40	1	0	1	1	1	0	4.06	140.6	18.8	6.7	37.5	0.438	13.2	14.8	19.3	256.1	7.42	69	2.45	104	428	4.67	0.63	14	1.91	174.69
1	1	0	78	8	39.8	0	0	1	1	1	1	4.21	134.8	21	4.5	45.6	0.934	8	14.1	26.2	187	12.56	70	1	120	242	11.18	0.89	28	11.18	242
1	1	0	34	5	40.1	1	1	1	1	1	1	4.58	139.2	20.4	6.7	33.1	1.924	83	139.5	24.9	353	7.67	87	2.3	90	329	5.06	0.66	36	2.2	143.04
0	1	0	44	5	40	0	1	0	1	1	0	4.38	138.6	19	13	40.3	0.671	72	47.7	31.1	340.3	20.44	75	3.36	127	297	9.61	0.72	118	2.86	88.39
0	1	1	33	6	39.6	0	1	0	1	1	1	3.42	137.6	24.3	6.8	36.4	0.226	59	117.8	37.6	242.5	22.02	94	3.36	107	259	9.61	0.86	52	2.86	77.08
1	1	0	19	6	40	1	0	1	1	1	1	4.38	134.4	20.6	17.3	33.6	3.243	88	96.4	30.8	230	14.77	76	2.66	110	343	11.37	0.77	65	4.27	128.95
1	0	0	17	5	39.9	0	1	1	1	1	1	3.15	135.2	19.2	28	35.2	2.325	206	55	29	253	22.99	81	6.21	88	566	14.48	0.63	45	2.33	91.14
0	1	1	33	7	39.1	0	1	0	1	0	1	4.15	138.3	22.3	8.5	43.4	0.08	13.1	16.9	28	267.2	12.19	104	3.36	112	413	9.61	0.63	18	2.86	122.92
1	1	0	50	6	39.3	0	1	0	1	1	0	3.76	136.4	21.3	7.9	31.9	0.474	126	179.8	17.6	223	11.84	68	1.89	96	258	9.47	0.8	61	5.01	136.51
0	0	0	30	6	40.2	1	1	0	1	1	1	4.63	132.3	21	9.4	34.8	0.91	123	86.9	57.4	262	11.23	120	5.62	114	386	5.05	0.45	21	0.9	68.68
0	0	0	16	7	39.4	1	1	1	1	1	1	4.29	137.5	20.3	9.7	46	0.149	17	15.1	24.9	309.4	29.41	94	3.36	104	546	15.88	0.54	58	4.73	162.5
1	1	0	17	7	41	1	1	1	1	1	1	4.33	134.5	25.3	23.4	26.7	2.325	160.5	170.6	31.5	146.9	24.67	23	3.19	85	344	12.34	0.5	47	3.87	107.84
0	1	1	16	10	39.5	1	1	1	1	0	1	4.71	136.7	19	6.1	36	0.256	234.2	58.9	24.8	302.5	23	69.9	3.36	105	526	11.27	0.49	29	3.35	156.55
0	1	0	27	7	40	1	1	0	1	0	1	4.28	137	20.7	6.7	32.5	0.187	59	67.7	22.3	314.7	9.96	75	1.1	102	376	8.47	0.85	27	7.7	341.82
1	1	0	19	6	40.2	1	1	1	1	1	0	4.62	138.9	19.6	26.9	36	9.913	102.7	81.3	35.9	235.3	20.74	110	4.15	103	481	15.35	0.74	122	3.7	115.9
0	1	0	16	7	41	1	0	0	1	1	1	3.65	137.3	17.7	5.4	34.2	3.74	138.2	135.2	41	216.3	11.41	17	2.17	112	191	8.79	0.77	86	4.05	88.02
0	1	0	74	6	39	0	1	0	1	1	1	4.25	137.5	26.9	7.6	41	0.035	111	68.1	20.7	241	16.41	52	3.12	118	325	12.47	0.76	27	4	104.17
0	1	1	92	6	39.3	0	1	0	1	1	0	3.93	139.1	20.4	9.2	35.6	0.106	11.4	10.5	24.6	274.2	12.25	101	2.45	109	314	9.19	0.75	21	3.75	128.16
0	1	0	15	6	39.3	0	1	1	1	1	1	4.68	140.5	17.6	6.7	44.7	0.022	17.8	25.2	35.9	332.5	16.74	69.9	7.2	130	372	8.54	0.51	8	1.19	51.67
0	1	1	58	6	39.5	0	0	0	1	1	1	4.32	133.6	23.8	12.1	41.8	3.845	48.1	22.1	29.9	280.8	16.12	110	1.61	124	329	14.19	0.88	115	8.81	204.35
0	1	0	15	7	39.5	0	1	0	1	1	1	4.35	138.9	26.6	3	34.7	0.074	25.1	28.1	34.7	169.3	19.02	101	3.36	107	386	9.7	0.51	19	2.89	114.88
0	1	1	32	5	39.7	1	1	0	1	1	1	3.97	133.5	22.3	17	34.8	0.91	195.4	40.8	78.3	264.7	8.89	113	0.71	106	254	7.73	0.87	41	10.89	357.75
1	0	0	43	7	41	1	1	0	1	1	1	4.13	137	21.9	8.3	37.7	0.43	21.6	14.5	18.6	283.1	9.66	96	1.45	105	357	7.82	0.81	66	5.39	246.21
0	1	0	61	6	40.5	1	1	0	1	1	0	4.03	131.5	23.4	5.9	47	0.261	11	15.1	34.3	328	10.64	26	1.81	109	290	8.62	0.81	11	4.76	160.22
0	1	0	49	8	39.7	1	1	0	1	1	1	4.84	137.9	29.7	0.2	37.6	0.01	14.2	24.1	38	233.9	6.09	14	2.31	126	483	3.29	0.54	10	1.42	209.09
1	0	0	57	9	39.2	0	1	1	1	1	1	3.94	136.6	26.1	5.1	33.4	0.609	90	79.1	25.8	255	6.45	94	3.35	100	479	2.77	0.43	10	0.83	142.99
0	1	0	22	6	39.5	1	1	0	1	1	1	3.99	135.3	24.2	5.9	38	0.536	19	16.7	19.2	279	12.43	40	3.36	121	343	9.61	0.74	22	2.86	102.08
0	0	0	90	7	39.2	1	1	0	1	1	0	3.74	143.4	26	3	39.7	0.91	11	31	25	201	22.57	39	3.36	117	193	9.61	0.87	68	2.86	57.44
0	1	0	83	7	39.2	1	1	0	1	1	0	4.56	141.3	29.2	6	42.6	0.91	16.3	18.9	23.4	279.9	17.89	72	3.36	123	570	9.61	0.37	36	2.86	169.64
0	1	1	76	6	39	1	1	0	1	1	1	4.36	133.5	22.5	6.4	34.7	0.941	180.6	97.2	30.1	129.5	15.82	25	2.37	91	302	13.13	0.83	81	5.54	127.43
0	1	0	14	5	39.6	0	1	0	1	0	0	4.86	134.9	22.7	9.8	38.4	2.264	26	16.6	25.3	338	18.9	87	3.36	117	148	9.61	0.65	11	2.86	44.05
0	1	0	24	6	39.7	1	1	0	1	1	1	3.61	136.4	21.5	3	32.5	0.047	19.3	24.2	23.8	224.8	16.73	33	4.35	110	390	11.38	0.68	22	2.62	89.66
0	1	0	45	6	39.5	1	1	1	1	1	0	3.33	132.7	26.4	6.8	36.8	0.91	59	40.8	31.1	425.1	11.99	120	0.96	102	372	10.67	0.89	32	11.11	387.5
0	0	0	18	9	40.2	1	0	1	1	1	1	3.65	132.7	21.9	1.5	28.4	0.466	33.1	72.1	36.9	209.2	11.91	102	3.69	97	281	7.74	0.65	50	2.1	76.15
0	0	0	31	7	39.8	0	1	1	1	1	1	4.01	137.9	23.9	6.7	37.1	0.443	104	123.3	36.3	327	22.46	55	4.04	117	488	17.97	0.8	76	4.45	120.79
0	0	1	18	6	40.1	1	1	1	1	1	1	4.13	138.9	20.5	11.7	43.5	0.91	88.6	148.2	43	253	21.02	68	3.78	121	430	16.4	0.78	53	4.34	113.76
0	1	0	22	5	39.6	1	1	0	1	1	1	4.08	136.3	23.9	2.8	35.1	0.584	238.8	40.8	73.9	237.4	12.3	34	4.92	111	387	6.89	0.56	13	1.4	78.66
1	1	1	27	6	39.6	0	1	0	1	1	0	4.17	133.3	29.1	20	43.4	2.325	193	80.1	39.6	354	29.88	56	3.88	113	555	10.67	0.84	44	2.75	143.04
0	0	0	33	6	39.1	0	1	0	1	1	1	4.1	135	22.5	6	41	0.91	15.7	40.8	31.1	268.5	16.4	46	3.71	118	493	16.6	0.79	17.1	4.47	132.88
0	1	0	44	9	39	0	0	0	0	0	0	4.5	134.6	32.5	2.1	40.3	0.892	56	99.3	24.6	241	8.56	79	4.28	104	555	3.77	0.44	11	0.88	129.67
0	1	0	72	8	40	1	1	0	1	1	1	3.74	136.3	22.5	8.1	36.7	0.256	14.6	13.6	19.5	191.3	11.63	92	0.81	93	409	10.47	0.9	121	12.93	504.94
0	0	0	53	8	40	0	0	1	1	0	0	4.16	137.3	22.5	6.8	36.6	0.854	59	40.8	31.1	268.5	9.86	94	0.99	114	358	8.58	0.87	74	8.67	361.62
0	0	0	36	6	40	1	1	1	1	1	1	4.16	139.4	22.5	6.8	36.6	0.88	59	40.8	31.1	268.5	14.73	71	3.36	101	307	9.61	0.82	14	2.86	91.37
0	1	0	33	5	40.5	1	1	0	1	1	0	4.49	132.9	24.4	7.1	42.9	1	226	40.8	58.5	311	22.95	120	3.21	123	434	19.05	0.83	41	5.93	135.2
0	0	1	33	7	39.7	1	1	1	1	1	0	3.49	131.1	23.8	2	31.3	0.74	14.1	14.9	17.4	136.5	10.64	60	3.3	98	262	6.6	0.62	50	2	79.39
0	0	0	78	6	40.5	1	0	1	1	1	0	3.39	132.2	21.7	6.8	37.7	0.91	238	111	50	203	10.37	94	0.62	112	260	9.44	0.91	80	15.23	419.35
0	0	0	35	6	40	1	1	1	1	0	1	3.5	137.3	27.7	4.4	35.2	0.91	53	50.9	23	236	15.6	84	0.94	107	369	14.51	0.93	108	15.44	392.55
1	1	0	27	5	39.5	1	0	0	1	1	1	4.53	138.5	20.7	7.8	38.5	3.426	11.3	22.3	46	331.1	21.28	78	3.19	121	343	10.67	0.67	25	3.34	107.52
0	0	1	44	6	40	0	1	1	1	1	1	4.42	140.4	35.9	7	36.7	0.91	31.4	21	23	231	14.63	120	3.07	106	668	10.97	0.75	12	3.57	217.59
0	1	0	81	7	39	1	0	0	1	1	0	3.7	141	28.1	2.3	36.6	0.91	59	40.8	31.1	268.5	16.9	78	1.5	119	295	15.02	0.89	49.1	10.01	196.67
0	1	1	14	7	40.2	1	1	0	1	0	1	4.43	134.8	26.2	6	35.6	0.91	180.8	85.9	34	210.8	15.24	25	4.88	108	381	9.75	0.64	50	2	78.07
0	1	0	19	5	39.5	0	0	1	1	1	1	3.8	138	22.5	18	34.1	2.83	129	40.8	31.1	268.5	14.3	69.9	4.35	112	426	16.23	0.82	49	3.73	97.93
0	1	0	9	7	39.5	1	1	0	1	0	1	4.34	138	19.9	3.1	32.7	0.071	36	17.4	15.6	265	18.22	64	4.19	107	631	12.75	0.7	31	3.04	150.6
0	0	0	40	8	39.3	0	1	0	1	1	1	3.17	136.4	22.2	7.5	34	1.78	11.1	10.2	19.8	296.1	20.86	84	3.75	103	513	16.69	0.8	134	4.45	136.8
0	1	1	60	5	39.7	1	1	0	1	1	0	3.55	135.8	25.3	3.7	39.3	1.134	13	12.8	26.1	291	12.51	38	1.5	116	286	10.63	0.85	44	7.09	190.67
0	1	0	24	8	39.5	1	1	0	1	1	1	4.65	138.5	25.8	4	42	0.91	19	20	26	256	11	69	3.63	120	421	6.6	0.6	45	1.82	115.98
0	0	0	20	9	39.5	1	1	1	1	1	0	5.14	138.7	21.5	5	32.3	0.155	38.3	46.1	67.5	318.2	16.28	120	3.36	108	299	9.61	0.68	7	2.86	88.99
0	1	0	47	5	39.2	1	1	1	1	1	1	4.32	136.2	20.3	6.4	34.2	0.306	18.4	10.6	20.6	274.7	16.79	94	3.36	110	447	9.61	0.82	30	2.86	133.04
0	1	1	93	8	38.8	0	1	0	1	1	1	4.53	135.4	29.6	1	31.5	0.91	84.5	63.2	27.1	212	3.93	80	2.95	102	555	0.83	0.21	34	0.28	188.14
0	0	0	27	5	41	1	0	1	1	1	1	4.5	134.8	27.1	6.2	41.8	0.123	13.7	10.7	32.5	274.7	9.43	80	3.36	101	328	9.61	0.63	46	2.86	97.62
0	1	0	10	6	39.9	1	1	1	1	0	1	4.26	139.8	14	5.9	36.4	3.22	39.9	21.2	25.3	242	6.66	64	3.36	97	159	9.61	0.36	19	2.86	47.32
0	1	0	33	7	37.8	0	1	1	1	1	1	4.26	140.2	31.5	0	35.4	0.099	11.7	28	17	130.7	13	45	1.82	117	338	9.75	0.75	24	5.36	185.71
1	1	1	10	5	39.4	0	1	1	1	1	1	5.15	138.8	20.3	3.2	42.8	1.339	16	16.6	29	347	16.64	68	3.19	109	356	10.67	0.63	16	3.34	111.6
0	1	0	64	5	38.3	1	1	0	1	1	0	3.31	136.9	23.7	5.1	32	0.61	86	38.1	34.6	203	14.82	12	2.96	115	267	11.12	0.75	63	3.76	90.2
0	0	0	8	4	40	1	1	0	1	1	1	3.9	135.9	20.2	3.5	31.8	2.531	236.8	116.9	26.8	185.1	14.36	104	3.36	124	295	9.61	0.76	22	2.86	87.8
0	1	0	29	6	40.5	1	1	1	1	1	0	5.15	131.2	26.3	12.1	35.5	1.004	5.2	7.4	38.3	423	15.86	89	2.22	106	299	13.48	0.85	67	6.07	134.68
0	1	0	19	7	39.8	1	1	1	1	1	1	4.06	139.9	20.8	3.2	35.1	1.621	13.6	26.6	38.4	374.1	5.04	116	2.97	83	334	1.92	0.38	90	0.65	112.46
0	1	0	7	8	38.5	1	1	1	1	0	0	5.37	136.6	18	5.3	37.4	0.317	19	19.8	20.4	253	8.03	44	3.85	90	591	2.89	0.36	25	0.75	153.51
0	1	1	33	5	39.8	1	1	0	1	1	0	3.33	138.3	26	3.5	33	0.91	10	14.7	18.1	242	6.69	120	1.34	94	371	4.75	0.71	86	3.54	276.87
1	0	1	28	6	39.5	1	1	1	1	1	0	4.35	138.1	25.3	5.8	37.9	3.859	98	83.6	30.6	216	16.67	68	3.19	109	160	10.67	0.76	36	3.34	50.16
0	1	0	54	6	39	1	1	0	1	1	0	4.16	137.9	33	5	41.6	0.91	64	16	27	220	15.76	79	3.36	113	428	9.61	0.8	23	2.86	127.38
0	1	1	11	6	39.8	1	1	0	1	1	1	4.42	138.4	22.4	5.3	32.1	0.91	19.8	29.7	29.1	200.4	5.2	73	2.96	89	663	1.77	0.34	13	0.6	223.99
0	0	1	35	6	39.5	1	1	0	1	1	0	4.97	138.7	25.1	4.7	41.9	0.573	153	40.8	31.1	212.3	17.3	72	1.73	104	386	15.4	0.89	13	8.9	223.12
0	0	0	22	5	39.6	1	0	1	1	0	1	3.55	139.1	23	9.4	39.6	1.32	13.3	16.2	28.6	279.4	22.02	84	6.83	111	267	14.53	0.66	43	2.13	39.09
0	1	0	26	6	39.8	1	1	1	1	1	1	4.6	136.3	23.1	8	40.8	1.16	7	14	33	293	27.81	51	3.36	110	264	18.08	0.65	59	5.38	78.57
0	1	1	10	6	39.2	1	1	1	1	0	1	4.6	133.9	23.2	3.1	31.4	0.163	90.5	60.1	53.6	208.4	24.34	70	5.35	103	117	17.04	0.7	43	3.19	21.87
0	1	0	15	5	39.6	1	1	1	1	1	1	3.93	138.5	23.5	3.3	38.7	0.919	12.8	31.2	31.4	213.4	7.87	36	2.52	112	295	5.04	0.64	79	2	117.06
0	1	0	37	6	39.6	1	0	0	1	1	0	3.49	137.3	23.5	6.8	30.6	2.24	186.2	40.8	31.1	204.9	6.13	140	0.55	114	245	5.39	0.88	30	9.8	445.45
0	0	0	30	5	39.5	1	1	1	1	1	1	3.9	137.7	17.3	8.4	42.4	0.152	12	12.6	32.3	324	4.79	13	2.59	117	229	2.11	0.44	30	0.81	88.42
0	0	0	25	5	40	1	1	1	1	1	1	4.21	132.8	27	7.8	41.4	0.91	30	39.5	28.7	325	19.49	75	3.12	107	339	15.98	0.82	91	5.12	108.65
0	1	1	32	6	39.5	1	0	1	1	1	1	3.15	137.1	17.4	6.6	33.7	1.891	35.5	20.9	22.2	268.5	7.48	73	5.09	108	658	2.09	0.28	13	0.41	129.27
0	1	0	41	5	39.8	0	1	0	0	0	0	4.38	137.3	22.8	12	40.9	2.02	7	17	38	290	14.68	70	3.36	127	310	9.61	0.77	21	2.86	92.26
0	1	0	19	8	39.9	1	1	1	1	1	0	4.64	134.8	19.8	16	35.2	0.68	211	106	69	301	13.72	23	5.76	117	539	7	0.51	47	1.22	93.58
0	0	0	11	5	38.5	1	1	1	1	1	1	3.6	137	19.1	4.8	32.9	1.31	43	40.8	31.1	268.5	11.2	42	2.5	81	366	7.37	0.66	141.4	2.95	146.4
0	0	0	49	7	38.9	1	1	1	1	1	1	4.17	136.8	26.7	4.7	39.4	0.053	9	9.4	19.4	208	4.65	37	2.19	117	465	2.23	0.48	15	1.02	212.33
0	1	0	60	5	40.4	0	0	1	1	1	0	3.5	140	22.5	6	39.6	0.21	33	40.8	31.1	268.5	13.65	69.9	3.36	124	217	5.26	0.36	19.95	1.57	64.58
0	0	1	36	7	39.5	1	1	1	1	1	0	5.11	136.9	29	3.6	37.2	0.17	117	20.2	30.1	324	9.14	73	2.01	107	643	6.76	0.74	44	3.36	319.9
1	0	0	36	5	39.2	0	1	0	1	1	1	4.12	136.8	19.8	3.7	36.7	2.325	78.9	164.5	23.5	183.2	15.88	4	1.59	127	350	13.97	0.88	29	8.79	220.13
0	1	1	57	6	39.8	1	1	0	1	0	1	4.02	143.5	25.3	6.7	36.3	0.211	16.9	28.7	21.1	232.7	10.19	90	3.36	117	282	9.61	0.68	9	2.86	83.93
1	0	1	20	8	42	1	1	0	1	0	1	5.61	132.9	21.4	10	23	0.613	57.9	19.5	24.3	308	11.16	36	3.19	99	107	10.67	0.6	54	3.34	33.54
0	0	0	10	10	39	1	1	0	1	1	1	4.78	139.5	19.4	4	45.3	0.033	21.6	11	22.3	278.8	16.57	89	6.13	117	591	9.78	0.59	19	1.6	96.41
0	1	0	32	7	39.5	0	1	1	1	0	1	4.12	137.3	24	1.4	30.5	0.91	226.3	61.5	35.8	227.3	14.73	120	2.25	96	524	9.61	0.89	125	4.27	232.89
0	1	0	11	6	39.8	1	1	0	1	1	0	3.78	139.4	16.5	7	41.2	0.91	199	122	54	291	15.49	18	3.36	106	186	9.61	0.59	51	2.86	55.36
0	0	0	9	4	39.6	1	1	0	1	0	1	4.16	142.3	22.5	6.8	36.6	0.91	59	40.8	31.1	268.5	16.87	16	7.42	90	429	8.77	0.52	17	1.18	57.82
1	0	0	47	5	39.8	1	1	0	1	1	1	3.95	133.7	17.7	20.6	36.1	3.302	192.1	200.6	111.4	313.6	9.3	120	1.21	103	305	7.91	0.85	90	6.54	252.07
0	0	0	61	6	40	1	1	0	1	1	1	3.12	135.9	20.2	6.8	34.1	0.91	59	40.8	65	259.4	11.53	117	2.19	100	189	8.88	0.77	101	4.05	86.3
0	1	0	6	5	39	1	1	1	1	1	1	4.51	135.9	21.6	3.6	37.3	1.794	115	58.8	38.3	227	19.16	20	3.36	98	324	9.61	0.53	12	2.86	96.43
0	1	0	39	6	39.4	1	1	1	1	1	1	4.49	142	23.4	4.4	39.9	0.91	65.9	31.4	45.1	372.5	15.79	60	2.84	116	402	11.68	0.74	23	4.11	141.55
1	1	1	24	6	39.5	1	1	1	1	1	1	3.22	138	19.2	6.5	41.3	2.325	10.2	10.7	18.9	352.1	15.23	80	5.94	108	305	8.99	0.59	8	1.51	51.35
0	0	1	38	9	40.5	1	1	0	1	0	0	4.16	143.5	19	6.9	38.4	0.81	27.9	19.9	30.2	295.8	14.67	103	2.79	94	438	11.3	0.77	36	4.05	156.99
0	1	0	59	6	40	0	1	1	1	1	1	3.99	141.7	24.7	9.3	41.6	0.91	10.9	12.5	32.9	203.7	17.8	43	3.36	107	267	9.61	0.28	32.3	2.86	79.46
0	1	0	10	8	40	1	0	0	1	1	0	4.5	137	22.5	2.5	39.5	0.91	25	40.8	31.1	268.5	6.5	69.9	3.1	108	621	2.31	0.35	38.5	0.75	200.32
0	1	1	7	8	38.7	1	1	0	1	1	1	4.74	136.5	22.8	1	32.7	0.91	48.2	41.5	50.9	264.9	19.61	22	3.36	102	609	9.02	0.46	41	2.68	181.25
0	1	0	19	5	39.6	0	1	0	1	1	1	4.24	138.4	26.2	4	34.6	0.33	5	11	25	240	11.3	58	3.36	120	249	9.61	0.74	28	2.86	74.11
0	0	0	15	5	39.2	1	1	1	1	1	1	4.99	140	28.4	8	43.1	0.91	59	40.8	37	304	11.22	31	6.96	120	460	3.7	0.33	13	0.53	66.09
0	1	0	29	6	42	1	1	0	1	1	0	2.67	135.9	18.4	2	36.6	4.3	61.4	97.5	15.9	127.5	12.52	33	1.5	90	211	10.64	0.85	67	7.09	140.67
0	0	0	46	8	39.2	1	1	1	1	1	1	4.14	138.9	19.3	12	33.4	2.459	59	92.7	11.8	180.7	18.79	120	2.25	103	464	15.97	0.85	125	7.1	206.22
0	0	0	43	5	39.1	0	1	1	1	1	1	3.86	137.3	21	3.6	29.7	1.773	12	19.9	26.9	273	10.38	120	4.46	98	397	5.5	0.53	91	1.23	89.01
0	1	0	88	10	39.5	1	1	0	1	1	0	3.94	135.6	28.5	7.4	32.1	0.02	15	18.2	21.4	231	16.54	46	1.32	94	515	14.72	0.89	60	11.15	390.15
1	1	1	41	6	41	1	1	1	1	1	1	3.55	135	13.2	10.6	35.1	2.325	56.6	48.3	32	196.6	8.41	53	1.43	98	149	6.81	0.81	53.7	4.76	104.2
0	1	1	27	8	39.5	1	1	1	1	1	0	4.22	136.9	28.5	2	38.4	0.109	15	14.5	23.4	211	7.78	66	4.67	112	623	2.72	0.35	13	0.58	133.4
0	1	1	55	3	39	1	1	0	1	1	0	3.2	135	24.2	6.7	39.8	2.49	178	40.8	31.1	268.5	14.1	69.9	1.58	134	252	10.54	0.84	42.5	6.67	159.49
1	1	1	12	9	40.2	0	1	1	1	1	1	4.8	143.7	17.2	6.5	36.6	2.325	60.7	44.4	32.5	241.5	18.02	80	3.19	102	358	10.67	0.92	16	3.34	112.23
1	1	0	28	8	39	1	1	1	1	1	1	4.55	139.9	16.3	5.9	38.5	2.325	102.2	246.7	115.6	320.9	16.31	32	3.19	129	297	10.67	0.82	11	3.34	93.1
0	1	1	5	5	39.3	1	1	0	1	0	1	5.27	135.1	18.8	6.8	37.8	0.91	205.3	43	45.9	309.7	9.84	73	5.81	93	739	3.15	0.32	25	0.54	127.19
0	1	0	76	6	41	1	1	0	1	1	0	4.16	142.4	22.5	8.1	31	1.453	126.8	44.3	32.2	258.6	14.15	82	1.56	117	260	12.31	0.87	68	7.89	166.67
0	0	0	21	7	39	1	1	0	1	1	0	3.46	132.5	21.6	4.2	24.3	1.059	63.4	45.5	25.5	176.7	23.89	41	2.87	86	504	19.59	0.82	74	6.83	175.61
0	1	1	31	10	39.6	0	1	1	1	1	1	4.09	132.5	19	5.4	36.7	2.438	77.8	47.7	16.7	232.4	14.73	69.9	3.36	100	441	9.61	0.49	41	2.86	131.25
0	0	0	50	5	39.8	1	1	0	1	1	1	3.29	137.3	26.5	4	31.2	1.366	31.8	39.4	31.3	219	20.61	95	3.36	111	157	9.61	0.81	12	2.86	46.73
0	1	1	52	8	39.6	1	1	1	1	1	0	4.14	137	28.3	1	29.3	0.119	23	39.6	39	274.9	13.92	120	2.92	102	337	10.58	0.76	69	3.62	115.41
0	1	0	77	6	39	0	1	1	1	1	1	3.63	138.1	24.8	10.4	41.3	0.91	9.8	13.5	34.1	216.7	13.31	120	1.06	110	363	11.71	0.88	55	11.05	342.45
0	0	1	30	10	39	0	1	0	1	1	1	4.69	139.1	23.7	5.7	34.4	0.042	39.3	16	23.9	244.8	10.15	90	3.86	93	691	5.79	0.57	29	1.5	179.02
0	0	1	26	7	39	0	1	0	1	0	0	3.28	141.1	19.4	9.1	26.7	0.463	181.4	32.3	18.8	258.1	21.87	103	3.72	87	293	17.93	0.82	118	4.82	78.76
0	1	0	21	4	40	1	1	1	1	0	1	4.08	138.4	17.3	8.1	31.9	0.91	12.8	7.1	19.1	364.1	9.58	55	5.27	101	593	3.64	0.38	106	0.69	112.52
0	1	1	28	6	38.5	1	0	1	1	1	0	4.3	133.4	25.5	5.2	31.7	1.249	55.1	78.4	34.9	260	22.49	82	2.47	100	351	17.99	0.8	62	7.28	142.11
0	0	0	26	5	39.7	1	1	1	1	1	1	4.54	141	30.9	2.2	38.7	0.01	12.7	20.3	29.5	212.5	15.61	120	5.78	95	302	8.9	0.57	48	1.54	52.25
1	0	0	27	5	40.3	0	1	1	1	0	1	4.49	135.6	25.8	6.2	35.4	2.325	30	49	29.5	255	19.12	85	3.82	117	403	14.53	0.76	86	3.8	105.5
1	0	1	18	6	39.5	1	1	0	1	1	1	4.5	137.3	21.9	7.4	36.9	2.414	191.9	152.5	39.6	321.1	13.89	85	3.75	105	548	9.72	0.7	28	2.59	146.13
0	1	0	16	6	40.6	0	1	1	1	0	1	4.69	136.2	23	6.3	37.9	4.948	132	73.6	19.8	420	22.59	21	3.36	101	312	9.61	0.52	100	2.86	92.86
1	1	1	67	6	39.7	1	1	0	1	1	1	3.61	135.5	18.3	20	31.9	0.533	291.2	72	27.3	259.3	8.99	72	0.45	109	187	8.27	0.92	135	18.38	415.56
0	0	0	5	5	39.5	1	1	1	1	1	0	4.13	137.9	21.9	15.8	26.3	0.91	76.6	37.2	20.9	188.4	13.36	26	3.74	102	407	8.82	0.66	81	2.36	108.82
0	0	0	49	8	39.7	1	1	0	1	1	0	4.83	140	22.9	5.4	45.5	0.91	10	14.2	22.1	292.2	11.1	44	3.36	118	406	9.61	0.61	8	2.86	120.83
0	1	0	7	6	40	1	1	0	1	1	1	4.52	136	17.2	10.8	32.5	0.946	52	23.1	19.6	252	17.8	51	3.36	92	234	9.61	0.27	41	2.86	69.64
1	0	1	20	6	41.2	0	1	1	1	1	1	4.15	140.4	17.4	9	39.1	2.325	83.1	72	42.4	293.2	6.54	59	2.81	102	194	3.14	0.48	26	1.12	69.04
0	0	0	45	6	39.5	1	1	0	1	1	1	4.2	141.1	21.3	6.8	30.8	4.741	59	40.8	31.1	392.3	15.67	120	3.6	88	490	11.44	0.73	121	3.18	136.11
0	0	0	35	6	39.8	1	1	1	1	1	1	4.41	137.1	20.6	3.7	41.6	0.053	10	14.1	23	249	16.3	39	3.36	110	232	9.61	0.58	10	2.86	69.05
0	1	0	15	6	40	1	1	0	1	1	0	4.18	137.3	16.7	4.8	37.8	0.3	26.1	26.4	23.8	254.3	17.32	66	5.37	94	473	10.91	0.63	118	2.03	88.08
1	0	0	61	7	39.3	0	0	1	1	1	1	4.22	135.2	15.3	13.5	40	0.079	10.9	11.1	31.1	312.7	4.91	43	2.75	101	319	1.62	0.73	29	0.59	116
0	0	0	35	4	39.5	1	1	0	1	1	1	4.2	138.7	16.8	6.8	41	2.462	59	40.8	31.1	364	7.28	50	3.86	114	343	2.98	0.41	8	0.77	88.86
0	1	0	29	6	39.7	1	1	0	1	1	0	3.7	135.7	23.6	10.4	41	4.875	43.5	21.4	39.6	296.7	8.5	120	4.33	100	492	3.4	0.4	34	0.79	113.63
0	1	1	29	6	40	0	1	0	1	0	0	4.48	137.4	25	7	41.2	0.91	12	20	31	348	25.5	69.9	3.36	111	277	9.61	0.75	13	2.86	82.44
1	0	1	27	5	39.5	0	1	0	1	0	0	4.16	135.9	17.9	20.7	43.3	0.067	23.5	13.5	20.2	272.7	15.59	38	3.19	128	358	10.67	0.85	11	3.34	112.23
0	1	1	23	9	39.5	1	1	0	1	1	1	5.45	138.6	29.5	2.6	42.7	0.91	110.7	56.7	32.1	285	22.5	69.9	3.36	114	623	9.61	0.53	18	2.86	185.42
1	1	1	54	5	39.6	1	1	0	1	0	0	4.13	140.8	22.1	20	35.3	0.059	104	80.1	39.6	257.3	8.56	39	1.54	107	318	6.85	0.8	56	4.45	206.49
0	0	1	67	7	39.6	0	1	0	0	0	0	3.94	134.8	19.4	8.1	35.3	1.864	47	19.3	31.8	223.6	14.73	69.9	3.36	131	279	9.61	0.9	97	2.86	83.04
0	1	0	40	5	39.9	0	1	0	1	1	1	3.64	138.2	22	8.5	37.3	1.309	9.4	19.2	32.9	238.3	12.75	69.9	1.15	97	220	11.22	0.88	97	9.76	191.3
0	0	0	23	6	40	0	1	0	1	1	0	4.48	140.2	24	7	38.5	0.91	19.5	14.4	20.8	253.7	22.19	120	3.36	106	337	9.61	0.74	23	2.86	100.3
0	0	0	29	7	39.3	0	1	0	0	0	0	4.4	144	27.3	14.8	35.9	0.39	59	40.8	31.1	268.5	17.4	69.9	3.03	92	306	13.77	0.8	49	4.54	100.99
0	1	0	26	5	39.5	0	0	0	1	0	0	4.71	136.2	18.5	8.2	45.1	0.281	6.4	15.6	29.9	309.2	11.88	72	5.23	103	341	6.06	0.51	47	1.16	65.2
1	1	0	44	5	40.4	0	1	1	1	1	1	3.77	136.5	21.9	38.4	39.8	0.953	199.9	196.2	39.6	486.2	16.99	120	5.78	82	344	10.02	0.59	109	1.73	59.52
1	0	1	28	5	39.5	1	1	0	1	0	0	4.1	129.3	18.9	20	23.5	2.325	274.6	45.1	23.7	155.3	23.35	80	2.34	99	267	21.02	0.9	50	8.98	114.1
0	1	1	62	4	39.9	1	1	1	1	1	1	5.59	137	22.5	7.7	29.4	0.91	17	18.4	16.5	244	10.77	85	0.65	99	257	10.02	0.93	136	15.42	395.38
0	0	0	37	5	38.9	1	1	0	1	1	1	3.59	136.3	19.5	11.8	46.4	0.524	10.1	8.6	25.4	308.4	14.01	21	3.5	115	330	10.23	0.73	52	2.92	94.29
0	1	0	11	6	39.2	0	1	1	1	1	0	5.37	138.3	19.5	2	40.1	0.1	23	82	68	251	10.23	3	5.63	91	313	3.68	0.36	32	0.65	55.6
0	1	1	74	8	39.6	0	0	0	0	0	0	4.23	135.7	18.6	11.4	38.4	0.562	98.2	86.8	16.2	241	21.59	82	4.75	113	523	15.98	0.74	48	3.36	110.11
0	0	0	31	8	39.8	0	1	1	1	1	1	3.89	133.1	18.7	8	36.9	3.719	65	62.2	21.2	297.6	19.63	63	3.93	103	379	15.12	0.77	87	3.85	96.44
0	0	0	10	6	39.6	0	1	0	1	1	1	4.28	139	15.4	10	38.4	0.91	154.9	45.9	21.1	273	16.96	81	3.36	102	326	9.61	0.38	9	2.86	97.02
0	1	1	11	6	40	1	1	0	1	1	0	4.84	138.8	18.6	4.6	34.7	0.91	26	12.2	30.6	304	11.43	6	3.2	100	433	7.09	0.62	58	2.22	135.31
0	1	0	22	7	40.5	1	1	0	1	1	1	3.82	139.5	18.5	6.6	40.2	0.574	16.1	15.1	33.2	329.2	4.67	62	1.68	112	250	2.66	0.57	69	1.58	148.81
0	0	0	34	6	41	1	1	1	1	1	1	3.76	142.5	26.4	6	34.9	0.91	10	24	33	313	27.09	90	3.36	109	461	9.61	0.88	25	2.86	137.2
0	1	0	59	5	40.9	1	1	1	1	1	0	3.51	136.1	19	8.6	42.8	0.402	34	33.4	31.1	434	8.14	57	1.95	112	572	4.8	0.59	19	2.46	293.33
0	1	1	33	6	40	1	1	0	1	1	1	3.32	138.7	10.8	4.9	32	1.064	5.9	6.9	14.3	257.1	7.45	10	1.34	110	97	5.59	0.75	11	4.17	72.39
0	1	1	53	6	41	0	1	0	1	1	1	4.11	137.3	21.3	9	34.5	0.91	8.5	12.3	27	311.9	12.45	87	7.1	105	629	4.73	0.38	8	0.67	88.59
0	0	1	18	5	39.2	1	1	0	1	1	1	4.82	140.5	23.2	2.8	36.1	1.729	81	57.7	21.4	264	21.34	120	6.62	109	406	13.23	0.62	55	2	61.33
0	1	0	39	7	39.8	0	1	0	1	1	1	3.93	136.5	18	7.8	36.8	0.91	142.6	83.8	77.7	372.2	4.55	120	1.96	91	508	2.05	0.45	18	1.05	259.18
0	1	0	9	5	38.8	0	1	0	1	0	0	4.88	139.1	19.9	6.8	42.4	1.14	59	151	31.1	271	12.26	43	3.68	129	462	8.21	0.67	50	2.23	125.54
0	1	0	21	7	39.7	1	1	0	1	1	0	4.4	139.3	25.8	4	37.7	0.91	32	36	24	258	16.87	39	5.06	98	526	10.63	0.63	126	2.1	103.95
0	1	0	23	7	39.7	1	1	0	1	1	0	2.99	132.7	21.2	3.9	26.9	2.844	175.6	113.6	37	247.1	27.57	54	3.58	97	135	9.61	0.85	64	2.68	37.71
1	0	0	27	5	41	1	1	0	1	1	1	4.5	135.3	18.9	20	33	6.259	363	219.3	53.1	339.3	27.66	80	7.19	106	322	19.64	0.71	111	2.73	44.78
0	1	0	19	5	39.8	0	1	0	1	1	0	4.46	138.6	16.4	4.4	38.7	0.187	78.4	60.4	26.4	268.7	14.84	69	7.57	102	445	6.53	0.44	20	0.86	58.78
0	1	0	21	6	39.5	1	1	0	1	1	1	4.97	138.5	24.8	1.4	41.4	0.053	8	12.4	26.4	297	9.3	120	3.44	106	466	4.84	0.52	8	1.41	135.47
0	1	1	16	7	39	0	0	0	0	1	0	5.19	134.9	26.6	3	36.3	0.124	85	96.4	31.1	373	15.37	86	5.23	101	386	8.91	0.58	36	1.7	73.8
0	1	0	9	5	39.4	0	1	1	1	1	1	4.4	142.6	18	8	42.1	0.32	26.4	16.7	30.5	257.6	22.8	49	3.36	105	530	11.4	0.5	25	3.39	157.74
0	1	0	12	5	41.2	1	1	0	1	1	0	4.87	136.3	23.6	1.7	34	2.204	16.1	69.3	31.1	365.5	11.01	19	3.3	107	168	7.27	0.66	51	2.2	50.91
0	1	1	74	7	40	0	1	0	1	1	1	4.35	138.5	26.1	4.1	29.9	0.956	26	34.6	28.1	224	8.59	86	1.46	97	401	6.61	0.77	68	4.53	274.66
0	1	1	10	4	40	1	1	0	1	1	1	4.58	139.5	15.6	13.9	42	2.317	45.6	26	30.9	321	16.11	24	4.19	99	431	11.12	0.69	42	2.65	102.86
0	1	1	56	5	39.8	0	1	1	1	1	0	4.07	132	30.9	5	33.7	0.56	22.1	20.6	35.3	192.9	23.83	56	1.91	112	389	20.97	0.88	8	10.98	203.66
0	1	0	51	8	39.7	1	1	0	1	1	0	4.18	139.1	25.3	8.1	41	0.91	15.6	16.9	28.3	259.9	3.02	50	1.84	120	347	0.76	0.25	8	0.41	188.59
0	1	0	61	4	41	0	1	0	1	1	0	3.84	135.2	23.3	10.1	38.7	1.771	12.9	19	34.5	270	19.31	42	1.74	105	286	16.99	0.88	75	9.76	164.37
0	0	0	24	5	39.4	1	1	0	1	1	1	5.16	137.9	21.9	3	38.8	1.14	26.9	15.2	34.4	330.4	12.15	81	3.36	115	292	9.61	0.69	40	2.86	86.9
0	1	1	30	6	39.5	0	1	0	1	1	1	4.3	142.1	18.7	12.1	39.2	0.91	10.3	7.8	26.7	270.9	10.71	64	3.36	110	367	9.61	0.19	27	2.86	109.23
0	1	0	52	6	39.5	1	1	0	1	1	0	4.5	134.7	28.3	7	40.9	0.91	12	10	20	229	17.27	82	1.55	112	457	15.37	0.89	39	9.92	294.84
1	1	1	17	6	39.6	0	1	1	1	0	0	4.31	131	18.4	20	32.7	1.461	224	134.5	96.5	364	22.52	32	6.76	99	344	15.09	0.67	25	2.23	50.89
0	0	0	70	7	38.5	1	1	0	1	1	1	4.35	137.2	29.2	3.9	38.9	0.074	7	11.7	23.4	286	5.81	120	1.34	108	238	4.36	0.75	68	3.25	177.61
0	1	0	14	6	40	1	1	1	1	1	0	4.08	137.3	15.6	6.8	35.1	0.91	121	69	26.3	196.9	15.33	24	2.61	113	279	12.26	0.8	63	4.7	106.9
0	0	0	35	7	39.8	0	1	0	1	1	0	3.82	131.6	26.1	2.2	33.5	1.3	107.7	72.3	41.2	188.5	14.01	90	3.36	100	179	9.61	0.17	65	2.86	53.27
0	1	0	24	5	38.5	1	1	0	1	0	0	4.68	136.5	22.6	6	41.9	0.91	17	16	40	303	16.21	69.9	5.03	116	531	10.05	0.62	30	2	105.57
0	1	1	59	6	40	1	1	1	1	1	1	3.75	136.9	26.6	6	39.8	0.91	25	26	28	270	14.07	76	3.36	131	240	9.61	0.84	10	2.86	71.43
0	1	0	5	3	39.5	0	1	1	1	1	1	4.21	138.9	13.6	6.3	38.3	0.237	34.5	19.9	21.6	255.7	16.18	69.9	3.69	93	446	11.68	0.722	16	3.17	120.87
0	1	1	16	6	40.3	1	1	0	1	0	0	4.54	139.9	23.2	6.5	36.3	0.046	59	93.4	35.1	258.5	11.72	95	4.57	92	702	6.45	0.55	34	1.41	153.61
0	1	1	33	9	40	0	1	1	1	1	0	3.66	133.4	24.5	6.8	31.3	0.91	242	40.8	31.1	217	5.36	86	1.72	97	547	2.95	0.55	29	1.72	318.02
0	0	0	15	7	40	1	1	1	1	1	1	3.78	136	20.2	11	38.9	0.63	121	40.8	33.4	217.4	13.83	39	3.87	111	345	9.27	0.67	24	2.4	89.15
0	1	0	33	7	39.5	1	1	0	1	1	0	3.95	137.3	15.9	6.6	40.9	0.577	10.5	17.3	23.3	223.8	5.14	22	1.54	119	234	3.14	0.61	16	2.04	151.95
0	1	1	59	6	40	1	1	0	1	1	0	4.3	134.3	26.4	7.5	37.2	1.486	23	29.7	25	241.7	18.01	120	3.36	111	221	9.61	0.83	56	2.86	65.77
0	0	0	9	10	40	1	1	0	1	1	1	4.8	131.8	21.6	2	27.4	0.91	95.8	35	26.7	196.7	24.93	27	3.36	101	631	12.71	0.51	43	3.78	187.8
0	1	0	67	7	39.5	0	1	0	1	1	0	3.45	140.4	22.4	11.8	32.9	2.474	158.2	84.1	31.6	206.2	16.44	86	1.15	100	393	14.96	0.91	79	13.01	341.74
0	0	0	8	7	41	1	1	0	1	0	0	4.62	137.7	15.5	10	40.9	0.789	42.7	18.4	29.4	261	21.58	40	4.96	100	483	15.32	0.71	38	3.09	97.38
0	0	1	23	5	40.2	1	1	0	1	1	1	3.72	136	20.7	4	32.9	0.91	14	33.4	28.7	269	12.41	57	3.85	117	309	8.31	0.67	50	2.16	80.26
1	1	0	52	6	39.3	0	1	1	1	1	1	3.78	133	22.8	41.9	36.6	2.776	289.1	209.7	39.6	318.7	13.73	48	0.96	110	328	12.36	0.9	35	12.88	341.67
0	1	0	30	4	41	1	1	0	1	1	1	4.36	136.9	23.2	6.8	37	1.932	164.5	40.8	31.1	175.6	22.79	69.9	3.36	116	387	9.61	0.79	24	2.86	115.18
0	1	1	15	8	39.8	1	1	0	0	1	1	4.75	133.4	17.6	2	37	0.145	11.5	25.2	48.2	268.5	12.68	33	6.97	107	525	5.2	0.41	34	0.75	75.32
0	0	1	5	4	40	0	1	0	1	1	1	4.13	135.1	19	2.6	29.5	0.466	25.1	25	19.9	178.2	13.2	85	5.41	99	374	7	0.53	19	1.29	69.13
0	0	1	17	9	39	1	1	1	1	1	1	4.49	139.2	24.8	1	33.4	0.038	18.3	23.5	31.2	231.2	12.67	26	5.57	102	386	6.08	0.48	21	1.09	69.3
0	0	0	87	6	38.5	0	1	1	1	1	1	4.33	135.7	26.2	5.4	43.1	0.442	14	11	22.3	235	8.36	104	3.85	117	517	4.18	0.5	12	1.09	134.29
0	1	0	20	6	39.3	1	1	0	1	1	0	4.45	133.7	21.4	3.3	37.8	0.18	10	16.3	26.8	211.6	11.89	46	3.33	108	447	7.97	0.67	30	2.39	134.23
0	1	1	13	5	40.5	1	1	0	1	1	1	3.73	137.8	20.2	7.4	35.7	4.217	55	32.4	17.1	265	13.5	57	2.43	104	313	10.39	0.77	68	4.28	128.81
1	1	0	7	5	39	1	1	1	1	1	1	4.87	139.6	14	15.3	43.3	0.105	26.4	61.4	84.8	331.3	20.29	70	8.32	90	344	10.55	0.52	27	1.27	41.35
0	1	1	34	6	39.5	0	1	1	1	1	1	3.78	138.6	26.3	1.9	35.1	0.612	39.1	35.7	18.6	210	16.91	120	4.06	106	441	12.51	0.74	84	3.08	108.62
0	0	0	33	6	40	1	1	1	1	1	1	4.36	133.3	28.3	6.8	32.8	1.47	191.7	40.8	31.1	199.7	21.34	86	3.2	114	382	17.29	0.81	20	5.4	119.38
0	1	1	33	5	39.4	1	1	0	1	1	1	4.16	137.3	22.5	6.8	36.6	0.151	59	40.8	31.1	268.5	24.21	79	1.69	113	390	22.27	0.92	64	13.18	230.77
0	1	0	39	5	39.7	0	1	0	1	1	0	3.87	137.3	20.9	13	37.8	1.11	14	15	28	267	7.59	69.9	3.36	116	289	9.61	0.71	72	2.86	86.01
0	1	0	55	7	40	0	1	0	1	1	0	3.72	139.4	22	6.3	31.8	0.37	16.5	16	25.2	224.4	15.97	101	3.19	104	446	12.14	0.76	39	3.81	139.81
1	0	0	5	5	39.2	0	0	0	1	0	1	4.25	138	16	20	37.7	2.325	120	44	49	245	15.08	18	3.19	104	344	16.5	0.43	49	5.17	107.84
0	1	1	35	6	39.6	1	1	1	1	1	1	2.86	141.7	19.5	6.8	36.6	0.816	203.9	101.9	31.1	263.7	14.47	71	3.76	85	135	9.55	0.66	102	2.54	35.9
0	1	0	41	6	40	1	1	0	1	1	1	3.35	133.6	15.5	16.9	34.1	0.91	101.3	131.2	43.9	322.2	7.02	32	1.33	101	103	5.55	0.79	116	4.17	77.44
0	0	1	59	8	40.8	0	1	1	1	1	0	4.29	137.9	29.8	8.7	28.2	0.272	138.6	28.1	17.7	147.9	21.45	120	1.5	96	375	19.3	0.9	49	12.87	250
0	1	0	27	8	39.6	0	1	0	1	1	0	4.3	139.7	26.4	4.7	35.4	0.91	60	27.3	35.8	183.9	21.56	67	3.36	108	309	9.61	0.19	73	2.86	91.96
0	0	0	8	6	39	0	1	1	1	0	1	4.39	132.2	25.7	6.8	35.5	0.093	75	26.9	30.1	411	26.81	32	3.36	99	409	16.62	0.62	55	4.95	121.73
0	1	0	19	7	40	0	0	0	1	0	0	4.76	135.8	20.8	6	43.2	0.68	11	13	21.4	208.3	3.53	68	2.12	92	423	1.06	0.3	13	0.5	199.53
0	1	1	9	6	40	0	1	1	1	1	1	5.01	140.6	17.5	4	33.6	0.91	19.8	27.3	30.6	234.1	9.97	120	4.49	94	731	4.69	0.47	33	1.04	162.81
0	1	0	29	7	39.6	0	1	1	1	1	1	4.84	133.5	21.4	6.7	34.5	0.599	27.2	26.3	31.8	284.6	20.63	59	3.3	101	367	16.71	0.81	71	5.06	111.21
0	1	0	49	6	38.6	1	1	1	1	1	1	4.31	135.9	24.7	10.3	37	0.317	16.6	13.7	21.2	288.4	13.03	81	5.21	105	491	7.3	0.56	26	1.4	94.24
0	0	0	12	5	39.4	1	1	0	1	1	1	4.9	137.3	18.1	3.7	41.6	0.91	15.3	14.6	25.1	281.2	9.7	46	4.27	104	395	4.56	0.47	15	1.07	92.51
1	1	0	17	5	40	1	1	0	1	0	0	4.72	139.1	24.5	5.3	40.9	0.084	100	66.1	31.8	363	17.61	36	8.28	99	434	7.92	0.45	55	0.96	52.42
0	0	1	43	5	40.4	1	1	0	1	1	1	3.57	130.9	21.3	16	24.8	0.91	186.5	112.4	41.9	171.3	8.09	68	0.81	86	297	7.12	0.88	129	8.79	366.67
0	0	0	17	7	39.5	1	0	0	1	1	0	4.89	139.1	22.3	8	43.4	0.25	10	21	40	397	19.89	7	7.96	107	343	10.94	0.55	42	1.37	43.09
0	0	0	19	8	40	0	1	0	1	1	1	4.8	138	23.8	3.5	38.5	0.91	46	40.8	31.1	241	14.2	69.9	3.36	102	376	9.61	0.85	49	2.86	111.9
0	1	1	26	6	38.8	1	1	1	1	1	1	3.83	135.4	16.6	7.3	38.4	0.988	11.9	12.1	25.2	340.1	20.38	78	5.5	101	243	13.25	0.65	43	2.41	44.18
0	1	0	26	8	40.2	1	0	0	1	1	1	4.36	140	18.2	4	37	2.647	11.5	20.2	42.2	420.2	10.46	22	5.96	100	275	4.08	0.39	31	0.68	46.14
1	1	0	68	4	39.8	1	1	0	1	1	1	4.1	130.6	22	20	29.2	8.324	307	225.1	57.6	211	21.18	37	0.64	113	346	20.12	0.95	92	31.44	540.63
0	0	1	50	5	39	0	1	0	1	1	1	4.42	131.3	27.3	7.7	42.3	0.68	8	8.9	21.9	283	14.7	80	0.73	117	355	13.67	0.93	70	18.73	486.3
0	1	0	63	8	39	1	1	0	1	1	0	3.91	136.1	27	14	44.2	2.09	35	10	29	238	17.8	56	0.71	114	354	16.38	0.92	97	23.07	498.59
0	0	0	5	5	38.9	0	1	1	1	1	1	4.94	136.7	26.5	6.9	29.2	0.223	160.8	8.9	25.1	251.5	14.73	30	3.36	83	580	9.61	0.73	91	2.86	172.62
0	1	0	15	6	39.6	1	1	1	1	1	1	5.28	136.8	30.5	4.5	33.4	0.995	148.8	113.5	53	405.7	19.1	120	4.97	104	429	13.37	0.7	49	2.69	86.32
1	0	0	31	5	40	1	1	0	1	1	1	4.45	140.8	17.4	8.5	39.9	0.15	11	7.1	19.5	286.7	12	85	3.36	101	442	8.28	0.69	21	2.46	131.55
0	0	0	52	4	39.4	1	1	0	1	1	0	4.28	134.9	27.3	6.8	42.2	0.4	106	83	31.1	327	18.26	44	1.1	110	276	16.43	0.9	27	14.94	250.91
0	0	1	33	8	39.8	0	1	0	1	1	1	3.91	131.9	25	18.8	28.9	1.708	262	40.8	45.9	139	24.93	96	2.24	118	318	22.19	0.89	7	9.91	141.96
0	0	0	30	5	39.2	1	1	1	1	1	1	5.06	140.9	24.4	7.5	38.9	0.092	10.2	9.5	26.1	300.1	14.79	90	5.77	113	530	8.13	0.55	8	1.41	91.85
0	0	0	10	6	40.3	0	1	1	1	1	0	4.36	133.4	21.2	1	32	0.91	242.6	40.8	44.8	266.5	7.61	59	3.2	107	184	3.73	0.49	29	1.17	57.5
0	0	1	23	7	43	0	1	0	1	0	0	4.88	138.5	24.3	3.9	37.2	0.308	20	22	21.7	230	19	73	3.36	131	253	9.61	0.35	94	2.86	75.3
0	1	1	19	5	40	1	1	1	1	1	1	3.95	136.8	18.8	18.5	41.7	2.621	260.8	40.8	31.1	491.8	12.75	48	3.36	119	245	9.61	0.67	10	2.86	72.92
0	1	0	16	6	39.8	1	1	0	1	1	0	3.89	138.7	23.4	3.3	32.9	0.285	134.7	40.8	38.3	196.6	13.24	91	3.36	120	301	9.61	0.71	33	2.86	89.58
0	1	1	7	5	38.7	1	1	0	1	1	1	4.55	138.8	13.5	13.8	44.4	0.91	15.3	43.4	46.7	277.8	9.94	7	3.28	123	160	6.26	0.63	8	1.91	48.78
0	1	0	14	5	41	1	1	1	1	1	0	4.99	139.2	20.3	10	43.2	0.91	9	18	32	360	14.12	30	2.54	100	345	10.17	0.72	62	4	135.83
0	0	0	54	5	40.2	1	1	0	1	1	1	3.56	133.4	24.2	3	39.5	0.677	24.7	30.1	38.8	195.6	14.1	104	0.71	122	368	13.11	0.93	94	18.46	518.31
0	1	0	51	5	39.2	0	1	0	1	0	0	4.24	142.5	19.1	2.8	36.5	0.91	82.3	56.7	34	348.8	16.63	86	3.49	107	323	11.97	0.72	32	3.43	92.55
0	1	0	66	8	39	0	1	1	1	1	0	4.55	133.8	22.5	6.8	36.6	0.375	59	40.8	31.1	268.5	20.06	71	1.6	108	447	18.05	0.9	91	11.28	279.38
0	1	1	16	7	40	0	1	0	1	0	0	4.61	138.3	25.6	8.2	33.3	1.362	122.9	71.9	22.5	216	9.46	120	4.16	105	393	3.97	0.42	30	0.95	94.47
0	1	0	30	5	39.5	1	1	1	1	1	0	3.96	138.3	17.9	14.8	39.6	1.525	100.9	72.6	22.9	348.6	16.75	51	4.86	111	390	11.39	0.68	52	2.34	80.25
0	1	0	18	7	39	1	1	0	1	1	1	3.83	138.9	18.3	14.2	37.9	0.424	11.3	13.7	28.1	308.6	18.68	67	3.36	103	393	9.61	0.81	10	2.86	116.96
0	1	0	19	8	40.1	1	1	0	1	1	0	4.08	137	16.1	13.4	39.1	2.757	81.9	124.9	33.2	345.1	22.68	120	2.27	99	491	19.96	0.88	50	8.79	216.3
0	0	0	23	6	39.3	1	1	1	1	1	1	3.6	138.9	16.4	12.2	38.5	0.91	11.5	15.6	25.3	222.3	11.06	64	3.36	119	235	9.61	0.72	52	2.86	69.94
0	1	1	26	5	40	0	1	1	1	1	0	4.42	135.7	22.9	3.8	31.2	0.26	10.7	8.6	18.6	331	14.38	98	5.18	100	436	8.63	0.6	40	1.67	84.17
0	0	0	16	8	40	1	1	1	1	1	1	4.26	141.9	23	2.5	36.3	0.91	23.1	19.2	27.9	247.7	14.87	78	7.29	105	420	5.95	0.4	64	0.82	57.61
0	0	0	75	8	40.5	1	1	1	1	1	0	4.21	139.6	22.5	6.8	36.6	0.06	59	40.8	31.1	268.5	4	77	2.12	91	514	1.68	0.42	10	0.79	242.45
0	1	1	36	5	39.4	0	1	1	1	1	1	4.08	140.4	29.2	11	40.3	0.91	34.9	38	21.9	311.8	18.49	107	4.62	111	428	13.31	0.72	46	2.88	92.64
0	1	0	36	5	40	0	1	1	1	1	1	3.4	134.2	23.1	9	40	0.88	23	60	31.1	314	12.52	89	3.36	113	188	9.61	0.49	58	2.86	55.95
0	1	0	48	5	39.4	0	1	0	1	1	1	2.99	134.5	25.3	9	31	0.91	101	39	16	216	14.6	86	3.36	123	265	9.61	0.86	41	2.86	78.87
0	0	1	26	9	40	0	1	1	1	1	0	3.11	140.1	20.7	3	24.6	0.067	47.2	39	27.3	141.7	5.86	59	2.87	105	566	2.4	0.41	24	0.84	197.21
0	0	0	23	7	39.4	0	1	0	1	1	1	4.62	139.6	23.1	3.8	37.9	0.05	12	16.3	27.9	264	16.86	44	2.53	103	403	13.32	0.79	30	5.26	159.29
0	1	1	57	4	39.8	1	1	0	1	1	1	3.54	139.5	22.3	9.2	38.6	0.141	11.2	8.2	20.2	334.4	7.6	112	2.2	105	419	5.09	0.67	15	2.31	190.45
0	1	0	37	7	39.9	1	1	1	1	1	0	4.16	137.3	22.5	6.8	36.6	1.449	59	40.8	36.5	315.9	16.85	82	3.36	131	339	9.61	0.82	53	2.86	100.89
1	0	0	30	5	40	1	1	1	1	1	1	3.63	138.5	22.8	1.9	27.5	3.092	174.8	175	60.3	198.7	18.41	118	1.29	101	361	16.57	0.9	47	12.84	279.84
0	1	0	42	6	40	1	1	0	1	1	1	4	143.7	19.1	11.9	44.2	0.91	23.7	22.6	31.3	262.8	18.47	90	3.36	127	261	9.61	0.28	29	2.86	77.68
0	1	0	10	7	39	1	1	1	1	1	1	3.91	140.5	16.8	6	33.8	0.91	53.2	19	36	292.6	15.8	75	3.79	96	316	11.38	0.72	103	3	83.38
0	1	0	16	6	39	0	1	1	1	1	0	4.15	139.7	17.7	5.6	40.6	1.433	13.5	15.1	20	294.9	22.99	100	5.75	99	453	16.32	0.71	34	2.84	78.78
0	1	1	93	6	40.5	1	1	0	1	1	1	3.06	137.7	17.9	4.9	30.3	0.782	66	52.8	22.7	263.8	7.84	56	1.33	98	361	5.96	0.76	43	4.48	271.43
1	0	0	11	6	39.6	1	1	1	1	1	1	5.2	130.3	24.7	1	35.2	0.1	80.7	127.3	39.6	317.8	12.86	61	3.19	103	555	10.67	0.62	42	3.34	173.98
0	1	0	20	6	42	0	1	1	1	1	1	3.81	132.6	21.3	3.8	29.3	0.408	17.1	39.3	46.4	279.5	9.6	50	2.78	113	262	6.62	0.69	42	2.38	94.24
0	1	0	59	6	40	1	1	0	1	1	1	4.07	142	30.2	7.6	33.4	0.043	21.6	8.8	18	351.2	19.82	120	2.18	101	477	16.85	0.85	87	7.73	218.81
0	0	0	76	6	39	0	1	0	1	1	0	4.2	137.2	30.7	2.1	41.8	0.059	24	20.2	18.8	199	19	85	3.36	113	341	9.61	0.81	40	2.86	101.49
0	0	0	47	5	40	1	1	1	1	1	1	4.08	139.1	24.5	10	39.2	0.91	141	40.8	31.1	289	13.29	82	1.46	102	320	11.43	0.86	60	7.83	219.18
0	0	0	66	6	39.3	0	0	0	1	1	0	3.91	137.7	16.7	13.2	29	0.91	61.3	28.9	13.1	190	15.64	19	1.56	101	272	13.76	0.88	49	8.82	174.36
0	0	0	14	7	40	0	0	0	1	1	1	3.11	134.3	19.4	3.4	32.1	0.14	16.7	8.9	21	254	9.83	14	3.36	108	456	9.61	0.56	8	2.86	135.71
0	1	0	67	7	39	0	1	0	1	1	0	3.3	134.7	22.8	6.8	38.1	0.91	126	40.8	31.1	221	18.5	95	0.74	108	437	17.39	0.94	57	23.5	590.54
0	1	0	23	6	39.4	1	1	0	1	1	1	4.16	137.3	22.5	6.8	36.6	0.91	59	40.8	31.1	268.5	13.74	69.9	3.36	132	234	9.61	0.79	15	2.86	69.64
1	0	0	32	7	39.9	1	1	1	1	1	1	4	131.1	18.7	20	32.3	2.325	57	70.9	32.8	247	13.35	47	3.19	107	271	10.67	0.82	78	3.34	84.95
0	1	0	17	5	40.8	1	1	1	1	1	0	3.53	138.5	15.4	8.3	37.8	2.006	22.2	16	24.2	237.8	13.46	112	2.96	89	426	10.1	0.75	33	3.41	143.92
0	1	1	37	6	40	1	1	0	1	1	1	4.33	131.4	27.1	9	34.9	0.91	114	145	28	262	10.35	49	6.83	117	602	3	0.29	28	0.44	88.14
0	0	1	7	8	38.5	0	1	0	1	1	1	4.78	137.4	16	5	38.5	0.1	79	62	37	281	11.49	20	4.48	107	365	5.97	0.52	14	1.33	81.47
0	0	0	35	5	39.4	1	1	0	1	1	1	4.5	137	22.5	7	39.4	0.91	29	40.8	31.1	475	17.9	69.9	2.33	105	340	14.93	0.83	105.5	6.41	145.92
0	0	1	20	5	40	1	1	0	1	0	1	4.37	134.8	24.1	1	33	1.446	101.4	104.9	28.1	247.7	9.89	70	3.46	98	339	5.93	0.6	111	1.71	97.98
0	0	1	85	5	40	1	1	0	1	1	1	3.92	135.6	23.3	6.8	38.7	1.6	211.5	40.8	68.2	228.6	12.4	120	3.36	121	193	9.61	0.29	43	2.86	57.44
0	1	0	11	7	40	1	1	1	1	1	1	4.11	143.3	18.5	7.9	40.5	0.91	25.8	23.1	52.3	294.3	9.88	80	1.98	102	499	7.11	0.72	45	3.59	252.02
0	1	0	58	6	40	1	1	0	1	1	0	3.71	138.4	28.3	6	32.9	0.2	12	10	13	192	12.3	140	1.97	104	331	9.23	0.75	40	4.69	168.02
1	0	1	26	5	40.5	1	1	0	1	1	1	3.45	136.1	17.1	20	37.7	2.325	182	80.1	39.6	346.4	9.64	60	0.87	105	334	8.68	0.9	82	9.98	383.91
0	1	0	5	6	39.5	1	0	0	1	0	1	4.02	131.1	14.4	6.8	39.7	0.237	34.7	18	27.5	275.3	21.94	37	3.95	97	479	17.33	0.79	54	4.39	121.27
0	1	0	5	6	39.5	1	1	1	1	1	1	4.41	138	17.7	3.2	28.8	0.217	116.1	35.6	23.5	196.3	23.14	57	3.36	91	386	12.5	0.54	24	3.72	114.88
0	1	0	23	6	40.3	1	0	0	1	0	0	3.8	137.3	22.5	13	38.8	0.91	82	40.8	31.1	268.5	9.7	69.9	1.62	110	249	7.64	0.79	70.1	4.72	153.7
0	0	1	14	6	40.2	1	1	1	1	1	1	3.96	137.3	25.8	5	41.1	0.378	25	28.8	28.5	257	11.36	120	4.43	99	413	6.48	0.57	17	1.46	93.23
0	0	0	42	7	39	1	1	1	1	1	1	4.45	136.6	27	2.3	35.9	0.067	21.5	27.9	41.7	209.3	6.6	120	3.23	109	671	3.1	0.47	108	0.96	207.74
0	1	1	14	7	39.5	0	1	1	1	1	1	5.01	136.1	23.2	9.7	38.3	0.759	59	99.9	83.2	345.2	17.4	67	4.7	97	425	11.31	0.65	53	2.41	90.43
0	1	0	32	6	41.2	1	1	0	1	1	1	4.47	137.3	19.8	2.2	33.9	0.64	34	48.3	28.5	206.2	16.34	54	2.45	106	399	13.24	0.81	35	5.4	162.86
0	0	0	11	5	39.6	1	1	0	1	1	1	5.19	136.1	17.3	5.4	33.4	0.91	91	13.8	19.5	243	16.86	69.9	5.06	107	442	11.3	0.67	83	2.23	87.35
0	1	0	55	8	40.1	1	1	0	1	1	0	4.55	133.3	25.9	1	34.8	0.91	13.6	25.8	41.8	191	3.58	35	1.75	110	272	1.58	0.44	23	0.9	155.43
0	0	1	11	5	40.7	1	0	1	1	1	1	4	139.3	16.2	5	37	0.734	62.7	44.1	41	408.5	24.62	77	4.43	104	403	19.7	0.8	45	4.45	90.97
0	1	0	5	7	40	1	1	1	1	1	1	4.25	141.6	15.6	6.8	33.6	0.62	59	23.1	33.2	250.8	12.69	114	3.81	98	434	6.6	0.52	41	1.73	113.91
0	0	0	56	6	39.5	1	1	0	1	1	0	5.27	140.1	22	5.3	41.1	0.1	48.7	30.6	36.1	383	12.83	120	3.46	108	484	8.72	0.68	30	2.52	139.88
0	1	0	24	6	39.2	1	1	0	1	0	0	3.93	141.8	20.7	3.4	38	0.053	8.5	11	25.3	340	13.34	102	5.87	100	395	5.6	0.42	46	0.95	67.29
0	1	1	15	5	40	0	1	0	1	1	0	4.16	142.3	21.6	4.5	31.2	0.91	59	40.8	31.1	243	13.9	69.9	3.85	99	477	17.17	0.76	49	4.46	123.9
0	1	0	41	6	39.8	0	1	0	1	1	0	4.34	138.6	19.4	14.7	34.2	0.779	148.8	125.7	22	314.6	17.79	75	3.36	122	264	9.61	0.77	36	2.86	78.57
0	0	0	20	5	40	1	1	0	1	0	0	4.16	142.7	22.5	6.8	36.6	0.263	59	40.8	31.1	268.5	15.91	91	3.66	96	394	11.61	0.73	43	3.17	107.65
0	1	0	43	8	40	0	0	1	1	1	1	4.32	138.2	16.6	3.4	41.7	0.635	181	126.1	49.3	237.7	7.89	23	3.36	107	319	9.61	0.44	8	2.86	94.94
0	1	0	33	7	38.9	1	1	1	1	1	1	3.78	141.3	25.9	4.9	38.9	0.01	77	106.1	23.9	217	6.32	56	1.83	111	279	3.6	0.57	8	1.97	152.46
0	1	0	44	8	39.6	1	1	1	1	1	1	4.98	140.2	32.4	3.8	39.6	0.526	38	65.3	27.2	250	15.35	64	4.76	110	627	10.13	0.66	80	2.13	131.72
1	1	0	44	4	40	1	1	0	1	1	1	3.1	127.5	19	20	37.9	10.73	313	128	68	252	16.41	65	3.77	95	275	10.99	0.67	20	2.92	72.94
0	0	0	9	8	40	1	1	0	1	0	0	5.22	136	22.3	2.9	37.9	0.057	69	54.9	38.2	283	18.98	50	5.31	109	355	11.01	0.58	27	2.07	66.85
1	1	0	48	5	40	1	1	1	1	1	0	3.36	136.2	23.4	6.9	35.1	2.325	21.9	12.2	24.4	293.4	12.55	77	1.26	98	345	10.54	0.84	57	8.37	273.81
0	1	1	30	6	39.4	0	1	0	1	1	0	4.59	135.1	25.1	5.4	38.6	0.033	16.8	8.4	26	302.6	9.65	120	3.09	100	326	5.98	0.62	34	1.94	105.5
1	1	0	40	7	40	0	1	0	1	1	1	3.87	136.8	27.1	3	34.1	2.325	111.3	195.1	47	165.1	12.91	66	2.32	105	404	10.07	0.78	50	4.34	174.14
0	1	0	38	9	39.8	0	1	0	1	1	1	4.3	135.1	24.7	9	34.5	0.91	111	86	22	288	14.73	70	3.16	111	476	9.61	0.87	89	3.04	150.63
1	1	0	20	6	39	1	0	0	1	1	1	4.55	136.8	21.6	6.4	39.3	0.083	31	17.1	24.4	288.7	26.68	117	5.6	104	344	18.41	0.69	24	3.29	61.43
0	0	0	92	7	39.5	0	1	0	1	1	0	3.94	140.5	22.5	6.8	36.6	0.397	59	40.8	31.1	268.5	15.8	120	2.37	104	336	12.01	0.76	53	5.07	141.77
0	1	0	17	8	40	1	1	1	1	1	1	4.43	140.1	19.3	3.7	35	2.686	23.2	39.6	71	376.3	13.21	69	4.36	92	400	7.93	0.6	37	1.82	91.74
1	0	0	15	6	40	1	0	1	1	1	1	5.16	137.2	23.6	30.6	39.1	1.828	104	274.6	39.6	381	23.1	120	1.85	109	533	20.56	0.89	72	11.11	288.11
0	1	0	12	8	39	1	1	0	1	1	1	4.51	137.1	18.5	6	33.8	2.31	100	92	26	227	12.34	38	3.36	107	284	9.61	0.66	11	2.86	84.52
0	1	0	24	8	39.7	1	1	1	1	1	1	4.85	134.5	27.2	5	40.3	2.41	10	23	34	231	6.91	71	3.11	105	505	3.18	0.46	29	1.02	162.38
0	1	0	10	7	39.5	1	1	1	1	1	0	4.88	141.9	12.4	15.7	40	0.91	26.5	30.9	41.9	288.9	17.67	49	4.24	106	376	11.49	0.65	51	2.71	88.68
0	0	1	33	5	40	0	1	0	1	1	1	4.38	138.9	17.2	5.5	34.1	0.91	26.9	41.7	23.8	199.3	9.86	71	3.35	112	431	5.92	0.6	66	1.77	128.66
0	1	0	52	5	39	1	1	0	1	1	1	3.56	140.9	19.9	7.5	35.7	0.91	14.3	32.1	39.6	244.2	19.5	54	4.09	99	433	15.02	0.77	31	3.67	105.87
0	0	1	36	8	40	1	1	1	1	1	1	2.89	141.2	19	10.4	29.2	1.475	52.5	44	12.3	198.9	17.04	60	3.24	107	420	13.12	0.77	108	4.05	129.63
0	0	0	19	5	39	1	1	1	1	1	1	5.47	135.7	23.2	2.7	39.1	0.107	81	88.9	45.5	447	9.82	41	4.03	100	314	4.71	0.48	39	1.17	77.92
0	0	0	9	5	39.5	1	1	1	1	0	1	3.71	134.4	20.8	2.4	28.8	0.377	59	139.8	34.9	221.7	10.77	22	6.89	92	139	2.48	0.23	12	0.36	20.17
0	1	0	50	9	39.5	1	1	1	1	1	0	4.85	138.1	16.1	14.9	38.9	0.91	226	40.8	35.8	214.4	12.66	77	3.36	112	265	9.61	0.74	14	2.86	78.87
0	0	0	43	10	40	1	1	0	1	1	1	4.52	139	32.8	3.8	40.6	0.111	69	53.1	23.7	280	13.75	91	3.3	101	716	9.9	0.72	68	3	216.97
0	1	0	6	5	39.8	0	1	0	1	1	1	4.07	142.7	23.5	1.5	29.7	0.254	18.7	40.8	27.9	199.3	7.02	46	1.47	107	307	5.26	0.75	66	3.58	208.84
0	0	0	56	6	40	0	1	1	1	1	1	3.66	136.2	25.7	6.9	37.5	0.91	76.6	40.8	31.1	397.4	8.4	120	4.03	106	359	3.78	0.45	39	0.94	89.08
0	1	0	11	6	39	1	0	0	1	0	0	4.97	136.2	29.8	5.2	33	0.068	21	22	42.7	401	8.96	71	5.38	89	386	3.32	0.37	30	0.62	71.75
0	1	1	33	7	39.9	1	1	1	1	1	1	3.68	135	16.6	7	37.9	0.91	17.3	27.9	39.2	270.6	11.72	37	3.36	119	386	9.61	0.19	25	2.86	114.88
0	0	1	59	4	40	1	1	0	1	1	1	3.54	141.4	17.2	9.6	38.4	0.91	20.7	39.9	34.7	233.7	8.34	3	1.75	112	243	6.17	0.74	42	3.53	138.86
0	1	1	33	5	39.5	1	1	1	1	1	1	4.16	140.6	22.5	6.8	36.6	0.125	59	40.8	31.1	268.5	17.2	56	7.05	120	406	8.43	0.49	8	1.2	57.59
0	0	0	40	6	39	0	1	0	1	1	0	3.5	139	22.5	9	34	0.32	59	40.8	31.1	268.5	23	101	4	116	531	22.7	0.82	49	5.68	132.75
0	0	0	33	7	39.9	0	1	0	1	0	0	3.87	138.9	27.2	5.9	38.3	0.023	18	7.4	14.6	180	11.04	67	2.1	118	383	8.61	0.78	15	4.1	182.38
0	1	0	58	6	38.5	1	1	0	1	1	0	3.75	136	23.8	11	36.3	0.91	44	37	51	215	28.76	71	3.36	123	338	9.61	0.9	17	2.86	100.6
0	0	0	48	4	39	0	0	1	1	1	0	4.2	138	23.4	8	40.1	0.91	59	40.8	31.1	268.5	16.3	69.9	2.49	115	416	12.93	0.79	0.5	5.19	167.07
0	1	0	14	7	39.7	0	1	0	1	1	1	4.82	139.3	20.1	3	39.6	0.15	24	21	26	261	25.36	46	3.36	121	385	9.61	0.72	22	2.86	114.58
0	1	0	93	7	40	0	1	0	1	1	1	3.55	142.1	21.1	6.8	36.6	0.1	12.5	7.7	13.1	250.8	13.39	82	2.41	110	478	10.18	0.76	40	4.22	198.34
1	1	0	11	9	39	1	0	0	1	0	1	4.47	135.1	20.6	2.1	35.3	0.63	147.2	160.8	39.6	257.3	11.33	82	3.19	110	333	10.67	0.64	27	3.34	104.39
0	1	0	16	5	40	1	1	0	1	1	0	3.77	138.1	20.9	8.5	38.2	0.91	14.9	22.7	22.6	360.7	25.85	88	4.14	94	350	20.16	0.78	107	4.87	84.54
0	0	1	21	8	40.2	0	1	0	1	1	0	5	139	23.2	8.6	33.4	0.91	108.3	32.1	18	346.3	28.54	75	3.36	95	508	9.61	0.27	14	2.86	151.19
0	0	0	9	5	39.2	1	1	1	1	1	1	4.77	143	20.7	2.6	38.4	0.071	43	17.1	26.2	258	16.86	20	3.36	101	583	5.9	0.35	12	1.76	173.51
1	1	1	41	7	40	1	1	1	1	1	1	4.74	140.6	19.3	11.1	45.4	2.325	15.8	16.9	40.2	414.3	28.43	7	2.56	104	401	24.73	0.87	60	9.66	156.64
0	0	1	38	9	39.7	1	1	0	1	1	0	4.26	141	32.5	2.1	38.6	0.067	19	26.4	29.3	299	14.23	90	4.55	101	586	8.96	0.63	58	1.97	128.79
1	1	1	29	6	39.5	0	0	0	0	0	0	3.58	136	19.9	5.1	39.1	2.325	11.6	8.7	28.8	330.2	6.65	58	4.59	120	308	1.73	0.73	42	0.38	67.1
0	1	1	18	6	38.8	1	1	0	1	1	1	4.6	140.2	14.8	7	43.1	0.91	8.6	13.2	23.7	286.3	13.59	66	6.12	113	145	6.52	0.48	45	1.07	23.69
0	1	1	9	6	39.8	1	0	1	1	1	1	4.33	140.9	20.8	1	28.3	1.138	30.1	27.9	27.9	181.3	12.17	13	4.62	93	389	7.06	0.58	51	1.53	84.2
0	0	0	49	6	39	0	1	0	1	1	0	3.11	139.7	23.9	5.2	36.2	0.453	61	65.1	17.8	220	4.12	90	2.55	92	642	1.4	0.34	11	0.55	251.76
0	0	1	24	7	40	0	1	1	1	1	1	4.23	138.8	25.1	7.4	34.2	0.196	54	31.9	43.2	498.6	26.3	10	3.36	112	410	9.61	0.66	128	2.86	122.02
0	1	0	38	4	39.5	0	1	0	1	1	1	4.5	136.7	25.1	7.4	39.8	0.268	13.4	16.2	31.6	226	14.86	20	2.08	122	401	12.33	0.83	50	5.93	192.79
0	0	0	23	6	40	0	1	0	1	1	1	4.46	136.4	18.6	3.3	31.7	0.91	38.9	27.8	16.6	231.8	17.13	82	7.19	93	540	8.39	0.49	58	1.17	75.1
0	1	1	19	6	39.5	0	1	0	1	1	1	4.03	143.9	28.1	4	39	1.22	109.8	87.6	23.6	388.5	14.73	74	3.36	107	526	9.61	0.77	61	2.86	156.55
1	0	1	18	7	39.5	0	1	0	1	0	0	4.21	137.6	15.8	30.4	36.9	0.915	104	243	89.1	323.7	27.99	82	4.76	112	436	22.67	0.81	19	4.76	91.6
0	1	0	33	7	40	1	0	1	1	1	0	4.39	138.2	34.8	7	34.6	0.023	85.4	17.6	26.4	238.6	22.97	104	3.36	119	518	9.61	0.84	17	2.86	154.17
0	1	0	33	6	41	0	1	1	1	1	1	3.51	132.8	17.2	2	24.1	0.91	123.1	87.8	30.9	213.9	17.31	97	2.6	107	305	14.37	0.83	99	5.53	117.31
0	1	1	57	10	40	1	1	1	1	1	0	3.8	140.1	28	2	29	1.867	27.2	24.4	20.3	205.4	16.52	140	3.8	95	320	11.89	0.72	57	3.13	84.21
0	1	0	9	6	38.7	1	1	0	1	1	1	5.02	137.9	20.6	8.2	41.8	0.069	20	23.6	42.2	400	17.49	43	5.95	115	418	10.49	0.6	25	1.76	70.25
0	1	0	16	6	40.2	0	0	0	0	1	0	4.3	137.3	22.5	11	35.2	0.91	240	40.8	31.1	268.5	24.86	109	1.56	97	336	8.38	0.78	45.2	5.37	215.38
0	1	0	43	6	39.2	1	1	1	1	1	1	5.01	137.4	28.6	9	43.9	0.91	27	19	36	289	13.25	106	3.36	115	220	9.61	0.88	23	2.86	65.48
0	1	0	43	3	39	1	1	0	1	1	1	4.19	140	20	15.8	42.3	0.442	59	40.8	31.1	297.2	14.2	69.9	2.13	109	229	11.93	0.84	48	5.6	107.51
1	0	1	26	9	39.2	1	1	0	1	1	0	4.77	138.1	25	6	30.7	0.32	49	19	26.8	160.5	14.66	95	4.4	96	344	9.09	0.62	30	2.07	78.18
0	0	0	39	5	41	1	1	0	1	1	1	4.23	139.9	26.9	5.5	33.5	0.971	12.3	11.5	17.2	256.7	15.63	120	1.88	103	453	13.13	0.84	74	6.98	240.96
0	1	1	15	5	39.5	1	1	0	1	1	1	4.87	135.8	24.4	3.2	40.5	0.412	29	17.3	20.6	302	7.78	83	3.27	100	580	3.81	0.49	30	1.17	177.37
0	0	0	35	5	40	1	1	0	1	1	0	3.04	138.8	15.5	6.8	32.5	0.91	59	94.4	41	206.7	7.38	75	4.43	98	526	2.44	0.33	20	0.55	118.74
0	0	0	16	7	39.8	1	1	0	1	1	1	4.63	136.2	17.1	11.3	34.6	0.486	97	28	21.9	254	10.41	23	3.44	98	344	5.83	0.56	39	1.69	100
0	0	1	19	6	40	1	1	0	1	1	1	3.01	140	18.8	14.6	34.8	1.898	133.7	67.4	27.8	188	22.8	80	3.36	123	414	9.61	0.28	60	2.86	123.21
0	1	1	28	6	39.5	1	1	0	1	1	1	3.71	137.7	25.9	1	31.3	0.115	36.2	40.2	20.6	202.9	12.72	44	3.05	102	363	8.52	0.67	50	2.79	119.02
0	1	0	58	5	39.5	1	1	0	1	1	1	3.79	138.3	16.6	3.8	38.6	0.91	10.7	8.4	28.3	279.2	8.13	31	1.87	107	205	6.02	0.74	20	3.22	109.63
0	0	0	20	6	40.5	1	1	0	1	1	1	4.43	137.6	20.1	5.6	34.6	0.368	217.9	60.1	33.3	318.2	12.2	100	6.1	98	386	5	0.41	30	0.82	63.28
0	1	0	42	6	39.5	1	1	0	1	1	1	4.01	135	24.2	5	37.2	0.91	24	11	23	224	24.69	99	1.23	92	506	22.71	0.92	88	18.46	411.38
0	1	0	14	6	38.6	1	1	1	1	1	0	5.1	141.6	16.4	5	42.6	0.01	61.2	59.5	41.8	339.7	12.51	28	3.13	111	451	8.13	0.65	8	2.6	144.09
0	1	0	63	6	39.6	0	1	0	1	1	0	4.44	141.1	29.4	3	32.8	0.082	64.6	77.3	47.8	208.4	9.54	120	1.34	105	545	7.63	0.8	20	5.69	406.72
1	0	0	51	5	38.8	1	1	0	1	1	1	3.92	136.3	27.8	4.3	28.4	2.325	241.8	102.8	63.7	273.4	9	78	1.53	97	337	6.93	0.77	99	4.53	220.26
0	1	0	21	4	39.8	1	1	1	1	1	1	3.39	136.8	14.9	5.7	34.5	4.502	87.8	68.6	18.7	288.8	15.29	36	3.36	88	428	5.05	0.33	16	1.5	127.38
0	0	0	45	7	40.5	1	1	1	1	1	0	3.79	141.6	24.3	4	36.1	1.29	104	40.8	38	290	18.91	67	3.21	114	358	14.75	0.78	133	4.6	111.53
0	1	1	30	5	39.6	1	1	0	1	1	1	3.71	135.9	17.8	7	29.3	0.91	64	48	18	230	10.96	58	0.99	94	291	9.64	0.88	87	9.74	293.94
0	1	0	55	7	38.5	1	1	1	1	1	1	4.41	136.8	26	9.8	38	0.1	23.1	10.9	17.8	234.4	22	120	2.42	106	526	19.14	0.87	67	7.91	217.36
1	0	0	15	5	40	1	0	1	1	1	1	4.3	132.6	23.1	13	35.2	0.23	114	86	30.7	219.4	16.16	99	5.49	101	451	10.18	0.63	50	1.85	82.15
0	1	1	27	7	39	1	1	1	1	1	1	3.91	139.8	18.2	9.6	32.3	0.91	139	111.2	23.1	313.1	17.7	62	2.12	107	486	14.87	0.84	75	7.01	229.25
0	1	1	7	6	39.6	0	0	1	1	0	0	4.62	139.5	16.5	8.3	38	0.317	50.1	22.6	29.3	255.2	15.21	110	5.02	94	307	8.97	0.59	46	1.79	61.16
1	1	0	31	6	39.6	1	1	0	1	1	1	3.73	128	27	40	35.1	2.97	110.5	118	60.2	208.5	7.97	52	2.47	103	409	5.02	0.63	26	2.03	165.59
0	1	0	55	6	39.5	1	1	1	1	1	0	3.75	138.6	18.3	11	40	0.91	64	40.8	31.1	355	8.34	64	1.42	109	273	6.42	0.77	47	4.52	192.25
0	0	1	29	6	40	1	1	0	1	1	0	4.1	138.1	33.1	3	38.6	0.097	10.8	17.5	24.4	223.9	17.07	118	2.56	111	613	13.83	0.81	13	5.4	239.45
0	1	0	33	8	40.1	1	1	0	1	0	1	3.91	142.1	26.3	4.2	30.2	0.91	18	19.8	20.1	224	7.74	53	1.7	113	313	5.65	0.73	61	3.32	184.12
0	1	0	17	5	39.5	1	1	1	1	0	0	3.95	139.4	15.3	5.4	32.8	0.91	134.2	61.9	28.8	265.7	14.37	35	3.36	112	223	9.61	0.78	16	2.86	66.37
0	1	1	63	7	39	0	1	0	1	1	1	3.88	136.4	20.8	10.5	34.6	0.976	14.6	20.4	19.8	241.8	19.07	120	3.36	107	369	9.61	0.93	27	2.86	109.82
0	0	1	19	5	39	1	1	1	1	1	1	4.79	137	14.1	14.9	46.5	1.421	106.3	40.8	46.2	355.3	9.08	76	3.36	103	487	5.18	0.57	10	1.54	144.94
0	1	0	21	5	39	1	1	0	1	0	1	4.35	135.5	23.9	7.4	41.4	0.638	15	21.4	26.1	316	11.3	80	3.16	99	428	7.8	0.69	45	2.47	135.44
1	1	0	28	6	39	1	1	0	1	1	1	5.42	139.6	26	3.7	41.6	0.01	14.1	11.5	35.3	437.4	7.99	100	3.6	114	344	3.84	0.48	13	1.07	95.56
0	0	0	25	9	38.9	1	1	0	1	1	0	4.77	137.3	24.9	6.2	45.5	0.172	11	13.3	30.4	313	3	46	1.08	96	366	1.59	0.53	79	1.47	338.89
0	1	1	77	6	40	1	1	1	1	1	1	4.1	139.6	25.3	6.8	28.3	0.427	49.2	29.3	25.9	251.5	10.43	117	1.77	91	422	8.03	0.77	31	4.54	238.42
0	1	0	30	5	39.5	1	1	0	1	1	0	4.1	136	22.5	2.7	37	0.91	14	40.8	31.1	268.5	12.7	69.9	3.96	118	268	7.01	0.55	47	1.77	67.68
0	1	0	23	6	39.5	1	1	1	1	1	0	4.65	133.4	23.5	8.1	42.1	0.346	141	49.6	46.9	307	7.16	65	4.15	117	390	2.51	0.35	77	0.6	93.98
0	0	0	41	8	40.5	0	1	0	1	1	1	3.68	137.8	22.5	6.5	26.7	3.129	70.8	102.4	47.1	237.3	14.73	94	3.36	108	562	9.61	0.77	21	2.86	167.26
0	1	0	17	7	39.5	0	1	0	1	1	0	4.68	136.5	23.2	1	30	1.42	65.1	75.7	23.8	194.2	18.05	69	1.81	101	313	15.88	0.88	40	8.77	172.93
0	1	0	34	6	38.7	0	1	0	1	1	0	4.03	137.7	21.8	4	39.4	0.47	16	30	33	327	13.5	61	4.32	117	452	8.1	0.6	34	1.88	104.63
0	1	0	34	5	39.6	0	0	1	1	1	1	4.42	135.5	27.4	2.5	37.6	0.066	14.4	18.9	21.6	244.4	13.8	80	3.36	130	377	9.61	0.78	12.7	2.86	112.2
0	0	0	6	4	40	1	1	1	1	0	1	3.74	140.4	22.5	9.6	34.3	0.176	38.3	22.5	24.7	269.1	7.04	45	4.72	86	613	1.55	0.22	50	0.33	129.87
0	1	1	46	7	39.6	0	1	1	1	1	1	3.75	137.3	18.8	10.9	37.8	0.91	27.7	55.9	58.5	335.2	15.24	73	2.9	99	370	11.43	0.75	68	3.94	127.59
0	0	0	51	5	40	1	0	0	1	1	0	4.16	137.5	22.5	6.8	36.6	0.91	59	40.8	31.1	268.5	12	41	3.36	125	387	9.61	0.67	42.5	2.86	115.18
0	1	0	51	8	39.5	1	1	1	1	1	0	4.37	137.2	25.5	7.6	36.2	0.216	59	40.8	31.1	268.5	20.42	120	3.27	102	506	16.74	0.82	95	5.12	154.74
0	1	0	43	7	39.9	1	1	1	1	1	0	4.07	140.6	16	6.8	41.6	0.91	12.5	7.8	17.1	189.6	11.53	66	2.88	94	376	7.84	0.68	91	2.72	130.56
0	0	0	26	7	39.8	1	0	0	1	0	0	4.6	137	23.5	3.4	31.6	0.119	24	19.6	17.8	216	22.09	82	7.51	108	551	12.59	0.57	37	1.68	73.37
0	1	0	38	6	38	0	1	0	1	0	0	3.7	134	22.5	6.2	41.8	0.91	16	40.8	31.1	268.5	17.7	69.9	3.15	116	351	12.87	0.73	133.8	4.09	111.43
0	0	0	16	6	40.2	0	1	1	1	1	1	3.12	137.3	23.1	1.2	32.7	1.76	97	110.2	36.1	246.1	14.92	49	1.94	93	286	12.53	0.84	87	6.46	147.42
0	1	0	25	5	39.7	1	1	1	1	1	0	5.3	134.8	28.1	2	40.5	0.43	16.2	23.6	34.9	236	14.91	3	3.36	107	452	9.61	0.72	62	2.86	134.52
0	1	0	19	4	38.9	0	1	1	1	1	1	4.18	136.4	28.5	8.5	41.6	0.242	121.6	134.2	31.1	268.5	4.88	96	1.95	128	283	2.68	0.55	65	1.37	145.13
0	0	1	51	7	40.5	1	1	0	1	1	1	2.86	137.3	20.2	5.3	24.1	0.91	56.8	68.4	22.2	210.5	25.2	59	1.51	99	249	23.18	0.92	100	15.35	164.9
0	0	0	67	5	40	1	1	1	1	1	1	3.18	133.2	31.8	10	38.1	0.91	91	67	31.1	206.8	23.41	84	3.36	113	353	9.61	0.91	9	2.86	105.06
0	0	0	24	6	40.6	1	1	1	1	1	1	4.64	134.1	20	6.1	38.4	0.535	16.3	14	25.3	298.1	15.75	68	3.31	104	311	12.13	0.77	45	3.66	93.96
0	1	0	7	6	40	1	1	1	1	1	1	3.27	131.3	18.1	3	24.7	1.202	45	30.4	18.2	170.2	9.65	6	5.5	89	339	2.99	0.31	34	0.54	61.64
0	1	0	6	7	39.1	1	1	1	1	1	1	5.11	136.5	15.6	8.5	37.7	0.552	81.3	18.2	35.7	473.8	15.57	68	4.2	107	514	10.74	0.69	75	2.56	122.38
0	1	0	29	8	39.7	1	1	0	1	1	0	3.96	134.2	16	5.1	35.7	2.857	32.4	65	25.4	320.2	30.28	99	3.63	111	465	9.61	0.85	72	2.65	128.1
0	0	0	14	7	39.5	0	0	0	1	1	1	4.56	139.1	23.7	2	37.5	0.146	207.5	40.8	31.1	228.9	20.89	76	7.73	98	493	11.91	0.57	23	1.54	63.78
0	1	0	42	7	39	1	1	1	1	1	1	3.04	135	23.7	6.1	31.8	0.761	143	56.8	15.5	251	22.87	50	2.29	108	425	20.13	0.88	81	8.79	185.59
0	1	0	10	10	40	1	1	0	1	1	0	5.3	134	24	5.4	29.1	0.91	59	40.8	31.1	268.5	12.31	69.9	3.82	128	361	7.32	0.6	49	1.92	94.5
0	1	1	33	7	40	0	1	0	1	1	1	4.54	140.9	18.1	8.5	36.7	0.246	9	4.5	14.8	261	11.06	67	4.42	106	560	5.75	0.52	51	1.3	126.7
0	0	0	8	7	39.9	0	1	1	1	1	0	4.35	137.4	19.1	9	39.3	0.18	18	14	20	247	12.43	42	3.98	92	460	7.46	0.6	23	1.87	115.58
0	1	0	18	5	38	1	0	0	1	1	0	4.07	140	15.3	12.4	33.8	0.244	9.7	8.4	16.3	324.9	23.74	56	2.85	107	443	20.18	0.85	129	7.08	155.44
0	0	1	12	6	39	1	1	1	1	1	0	5.3	140.2	19.8	7.9	34.6	0.91	51.9	23.1	53.6	331.4	18.71	71	3.36	94	561	9.61	0.65	49	2.86	166.96
0	0	0	53	6	40	1	1	1	1	1	1	3.5	135.1	27.4	3.6	32.9	0.863	91	35.8	30	241	10.73	118	1.39	87	347	9.12	0.85	89	6.56	249.64
0	0	0	17	4	40	1	1	0	1	1	0	4.58	137.7	19.2	17.1	42.5	0.634	59	40.8	31.1	318.4	8.79	43	6.86	108	464	1.49	0.17	31	0.22	67.64
0	1	0	17	6	40	1	1	0	1	0	0	4.8	138.1	25.4	8.6	33.9	2.188	44	40.5	25.5	339	13.22	62	4.23	87	433	7.4	0.56	15	1.75	102.36
1	0	0	29	7	39.5	1	0	0	1	1	0	3.55	137.5	16.9	28.6	32.4	0.323	250.4	220.4	32	251.2	15.5	70	2.17	103	307	12.71	0.82	99	5.86	141.47
0	1	0	33	7	40	0	1	1	1	1	0	3.59	139.1	17.1	14.3	36	1.119	9.6	8.4	18.9	188.3	10.11	47	1.52	109	203	8.19	0.81	70	5.39	133.55
0	1	1	71	6	39.7	0	0	0	0	0	0	3.97	136.8	23.1	3.2	36.6	1.963	43.7	27.3	28.9	190.6	21.06	46	1.9	112	465	18.74	0.89	28	9.86	244.74
0	0	0	25	6	40.8	0	1	0	1	1	1	4.09	136.6	22.6	6.5	35.1	1.412	148	140.9	30.9	258	11.74	77	3.36	115	251	9.61	0.65	8	2.86	74.7
0	0	1	18	5	40.2	1	1	1	1	1	1	4.39	137.8	19.1	2.9	38.7	0.973	30.1	26.3	25.6	273.1	26.5	60	3.36	107	431	9.61	0.29	11	2.86	128.27
0	1	1	23	5	38.5	1	1	1	1	1	1	4.14	138.5	19	7.8	40.8	0.972	20.7	17.6	29.1	323.3	16.78	120	6.21	101	352	9.9	0.59	53	1.59	56.68
0	1	0	35	6	40	1	1	0	1	1	0	2.6	135.4	14	6.8	34.5	0.91	59	40.8	31.1	375.8	9.77	72	1.76	90	306	7.82	0.8	99	4.44	173.86
0	1	0	12	6	40.2	1	1	0	1	1	0	4.51	137.7	12.7	7.7	39.6	0.91	7.2	15.4	30.9	321.2	18.52	54	5.74	108	366	12.22	0.66	49	2.13	63.76
0	1	0	26	5	39	1	1	0	1	1	1	4.25	132.3	25.9	16.5	37.9	0.91	59	40.8	42	235	17.56	71	2.46	127	362	14.4	0.82	119	5.85	147.15
0	0	0	10	5	38.5	1	0	1	1	1	1	5.1	133	20.1	5.3	37.6	0.91	195	40.8	31.1	224	7.1	69.9	3.13	109	186	8.8	0.69	66.9	2.81	59.42
0	1	0	20	6	42	0	1	0	1	1	1	4.17	133.9	25.3	1	29.4	0.91	107.4	40.8	26.1	173.8	6.17	46	3.76	102	584	1.79	0.29	48	0.48	155.32
0	1	1	20	6	39.3	0	1	0	1	1	0	2.56	132.8	16.7	9.8	35.1	0.91	96	120.6	25.4	211.6	17.74	120	3.36	107	251	9.61	0.19	26	2.86	74.7
0	1	1	23	6	40	1	1	1	1	1	1	3.87	133	19.8	11.7	41.3	0.91	15.7	19.8	39.1	356.2	15.9	109	3.02	116	102	11.29	0.71	38	3.74	33.77
0	1	1	28	7	40	0	0	1	1	1	1	4.34	139.8	13.6	9.4	35.4	0.91	26.5	71.6	26.8	225.7	6.73	39	2.09	94	139	4.17	0.62	52	2	66.51
0	1	0	68	8	39.5	0	0	1	1	1	0	4.4	136	22.5	8.9	39.9	0.91	10	40.8	31.1	268.5	26	69.9	1.24	105	402	23.16	0.89	71.3	18.68	324.19
0	1	1	52	5	39.5	0	1	1	1	0	1	4.42	140.5	31.5	1	32.3	0.066	42.1	42.2	24.5	228.6	17.14	93	2.74	108	500	12.86	0.75	36	4.69	182.48
0	0	0	13	8	39	0	1	1	1	1	0	4.11	140.2	17.4	7.2	33.9	0.91	91.1	37.2	22.9	230.6	10.68	50	2.99	93	532	6.73	0.63	75	2.25	177.93
0	1	0	40	7	40	1	1	1	1	1	1	3.14	137.3	24.8	6.8	29	0.91	112.5	109.8	55.6	156.8	10.57	120	5.92	98	500	4.23	0.4	28	0.71	84.46
0	1	0	90	7	40	1	1	1	1	1	0	4.34	137.5	31.7	3.4	38.5	0.023	11	15.4	21.3	232	5.71	106	1.6	116	513	3.83	0.67	50	2.39	320.63
0	1	1	10	6	39.6	0	0	0	1	1	1	3.66	136.1	12.8	5.5	42.2	0.549	21.7	15	25.5	320.7	20	69.9	4.8	105	332	13	0.65	101	2.71	69.17
1	1	1	12	4	41	0	1	0	1	0	1	4.11	138	17.8	16.5	32.7	2.116	193.2	77.4	38.8	289.5	10.81	91	3.46	102	237	6.7	0.62	44	1.94	68.5
0	0	0	18	7	40	1	1	0	1	1	0	4.99	136.6	20.5	3.4	43.5	0.1	9.5	8.4	32.5	379.4	8.11	74	3.33	123	403	4.46	0.55	23	1.34	121.02
0	1	0	36	9	39.5	1	1	0	1	1	1	4.16	135.2	28.9	6.5	31.9	1.191	82.4	31.9	24.7	481.3	22.86	120	3.2	105	500	18.75	0.82	95	5.86	156.25
1	0	0	12	5	39	0	1	1	1	1	1	4.27	138.5	24.7	5.8	34.1	9.787	119.9	129.4	57.2	212.1	13.32	58	2.13	99	324	10.79	0.81	80	5.07	152.11
1	1	1	31	6	38.8	1	1	1	1	1	1	3.87	131.6	22.2	20	28.9	0.801	104	110	112.6	224	19.48	57	2.73	101	224	16.36	0.84	121	5.99	82.05
0	1	0	30	5	41.2	1	1	0	1	1	1	3.82	142.5	12.7	6.8	34.6	0.91	81.7	91.8	49.7	249.9	10.11	91	3.34	89	497	6.07	0.6	121	1.82	148.8
0	1	1	8	5	38.9	1	1	1	1	1	0	4.16	138.8	22.5	6.8	36.6	0.91	59	40.8	31.1	268.5	14.73	69.9	3.36	107	386	9.61	0.19	49	2.86	114.88
0	1	0	62	8	39.5	0	1	1	1	1	1	3.88	135.1	22.5	4.6	32.8	0.565	15.3	19.9	19.4	182.9	13.44	106	3.36	107	398	9.27	0.69	18	2.76	118.45
0	1	1	42	8	40	0	1	1	1	1	1	4.13	134.7	20.3	3	28.8	2.395	76.9	47.4	32.9	285.3	8.71	120	1.39	104	335	6.97	0.8	49	5.01	241.01
0	0	0	11	6	39	1	1	0	1	0	0	4.95	139.6	27.3	0.4	32.3	0.256	59	56.4	35.4	316.1	27.68	39	3.36	97	607	16.05	0.58	77	4.78	180.65
0	1	0	22	7	40	1	1	1	1	1	1	3.9	134.3	24.3	6	34.9	2.87	9	13	28	281	13.21	54	3.36	110	295	9.61	0.3	13	2.86	87.8
0	1	0	37	5	39.8	1	1	1	1	1	1	3.86	135.6	20.9	6.3	32.7	0.704	41.8	34.5	34.8	366.6	19.67	104	3.36	107	220	9.61	0.89	18	2.86	65.48
0	1	0	39	7	40	0	1	0	1	0	1	4.8	138	27.4	6.5	39	0.91	44	40.8	31.1	345	18	69.9	3.98	129	420	11.3	0.63	107.3	2.84	105.53
0	0	0	19	6	39	0	1	0	1	1	1	3.83	143.6	20.7	11	35.7	0.91	150.9	53	24.8	234.8	20.84	80	3.36	107	275	9.61	0.54	81	2.86	81.85
0	1	0	29	6	39.5	1	1	0	1	1	1	4.26	136	24.1	11	44.5	0.91	8	12	24	264	19.46	67	2.53	113	286	15.76	0.81	59	6.23	113.04
0	1	0	69	7	41.5	1	1	1	1	0	1	2.98	137.3	20.8	7.6	27.4	1.069	59	25	8.7	350	11.77	6	1.29	128	77	10	0.85	67	7.75	59.69
0	1	1	60	8	40.5	0	1	1	1	1	1	3.53	136.5	25.6	6.8	30.1	0.91	166.2	147.3	49.7	165.4	11.05	86	1.77	99	332	9.17	0.83	119	5.18	187.57
0	1	1	20	7	40	0	1	0	1	1	0	4.5	134.9	26.6	2	29.9	0.37	49.2	44.3	53.4	189.1	11.36	87	3.36	92	251	9.61	0.41	116	2.86	74.7
0	0	0	47	6	39	0	1	0	1	1	0	4.08	137.7	25	9.5	36.4	0.207	170.3	40.8	26.3	293.5	14.25	120	1.57	107	458	12.4	0.87	49	7.9	291.72
0	1	1	14	5	40.7	1	1	0	1	1	0	4.99	138.5	25.2	5.7	40.1	0.91	20.6	11.8	12.1	278	14.37	99	4.02	100	318	10.06	0.7	105	2.5	79.1
0	1	0	41	5	39.5	1	1	1	1	1	1	3.44	138.1	18.3	6.8	33.1	2.558	227.7	149.2	35.7	209.9	17.11	73	1.37	109	312	15.57	0.91	82	11.36	227.74
0	1	1	69	6	39.8	0	1	1	1	1	1	3.57	141.7	25.6	5	41.3	0.34	11	13	25.4	160.7	8.64	12	1.73	109	127	6.39	0.74	43	3.69	73.41
1	1	0	17	6	39.4	0	1	0	1	1	0	3.67	137.4	18.3	26.1	31.3	8.864	156.7	71.4	23.3	227.7	12.69	60	1.9	100	220	10.03	0.79	22	5.28	115.79
0	1	0	24	6	40	1	0	0	1	1	1	4.3	139.9	21.2	9	36.7	0.36	13	16	27	308	16.02	69.9	5.61	107	346	9.13	0.57	128	1.63	61.68
0	1	0	58	8	39	0	1	1	1	1	0	3.92	136.2	23.4	5	36.3	0.91	11.4	8.9	21.2	288.4	15.17	100	2.43	112	426	11.68	0.77	66	4.81	175.31
0	1	0	8	6	38	0	0	0	1	1	0	4.5	133	23.1	8	37.8	0.2	20	40.8	31.1	268.5	17	69.9	7.38	116	718	7.03	0.51	67.9	0.95	97.29
0	0	0	59	7	39.4	1	0	0	1	1	0	3.9	135.4	25.3	4.8	29.1	0.293	55	60.3	29.5	223	16.25	110	4.06	111	445	11.7	0.72	56	2.88	109.61
0	0	0	69	6	40	0	1	0	1	1	1	3.73	137.5	21.2	11.2	32.2	0.91	9.2	15.5	24.5	361.5	24.65	69.9	3.36	112	229	9.61	0.84	28	2.86	68.15
0	1	0	41	7	39.8	1	1	0	1	1	1	3.72	140.7	27.4	8	33.5	0.21	7	2	19.2	194.7	10.74	63	2.79	104	265	7.63	0.71	16	2.73	94.98
0	1	1	10	7	39.5	1	1	1	1	1	1	4.33	138.9	13.5	4.4	29.9	0.91	58.4	55.9	35.5	272.1	25.57	62	3.36	92	311	9.61	0.79	13	2.86	92.56
0	1	0	33	3	40	0	1	0	1	0	0	2.69	137.3	18.6	6.4	38.2	0.735	263.4	131.9	21.9	347.3	27.5	42	3.85	117	491	9.61	0.85	61	2.5	127.53
0	1	0	31	8	39.8	0	0	1	1	1	1	4.03	135.2	24.4	14	35.6	0.91	79	87	31	207	17.37	120	3.36	115	316	9.61	0.85	110	2.86	94.05
0	1	1	40	6	39	1	1	1	1	1	1	4.1	135.2	28.4	5.3	38.6	0.709	36	22.5	33.6	324	15.89	87	2.54	105	391	12.39	0.78	68	4.88	153.94
0	1	0	45	7	40.5	1	1	1	1	1	0	3.85	141.6	14.4	10.2	40.3	0.91	9.2	9.8	15.5	218.8	14.11	66	3.36	104	445	9.61	0.79	9	2.86	132.44
0	0	0	56	6	40	1	1	0	1	1	0	3.2	136.9	21.9	10.9	34.9	0.91	59	40.8	25.7	241.2	15.06	107	2.11	108	344	12.65	0.84	48	6	163.03
0	0	0	24	7	40	1	1	1	1	1	0	4.41	136.2	26.9	4	38.7	0.566	26	32.1	29.2	261	11.4	122	3.19	107	421	6.73	0.59	25	2.11	131.97
1	1	0	11	5	39.5	0	1	0	1	1	1	3.93	133.7	22.1	4	36.8	0.26	17.2	43.8	39	229.4	14.18	42	3.19	114	287	10.67	0.48	57	3.34	89.97
0	1	0	10	7	39	1	0	1	1	1	1	5.05	141.1	23.7	1	31.9	2.007	16.1	23.6	33	231.5	14.83	119	5.34	88	471	8.9	0.6	55	1.67	88.2
0	0	0	5	6	39	0	1	0	1	1	1	4.83	143.8	11.1	15.1	31.2	0.91	83.8	13.3	16.7	184.8	14.51	19	4.5	88	443	9.72	0.67	49	2.16	98.44
0	0	1	91	8	39.5	0	1	0	1	1	1	4.14	136.7	23.5	10.7	32	2.402	59	40.8	64.8	250.3	8.87	78	1.15	104	534	7.36	0.83	72	6.4	464.35
1	1	1	64	9	40.2	0	1	1	1	1	1	3.27	137.4	23.9	3	25.9	2.325	9.8	30.2	14.6	227.2	17.88	86	1.61	93	417	14.48	0.81	25	8.99	259.01
0	1	0	29	6	39.8	0	1	0	1	1	1	4.49	135.9	21.1	6.7	39.1	1.662	34.5	43.9	48.4	302.2	22.56	71	4.51	120	409	17.15	0.76	124	3.8	90.69
0	1	1	22	7	40.3	1	0	1	1	1	1	3.16	141.6	13.5	8.3	26.9	3.121	68.8	67.5	27.1	212	15.96	69.9	2.55	107	343	12.93	0.81	66	5.07	134.51
0	0	0	43	7	40.5	0	0	0	1	1	0	4.2	141	22.5	10.5	38.9	0.91	11	40.8	31.1	268.5	18.7	69.9	3.84	129	313	13.98	0.7	77.5	3.64	81.51
0	0	1	39	7	40	0	1	0	1	1	0	3.59	138.5	18.9	4.2	35	2.523	15.2	32.5	38.9	295.8	9.32	108	2.05	107	212	6.99	0.75	66	3.41	103.41
0	0	0	16	6	40	1	1	1	1	1	0	4.43	135.8	19.1	13.6	37.2	2.553	124	81.1	32.7	267	12.04	120	7.46	96	574	3.49	0.29	74	0.47	76.94
0	0	0	32	4	39.7	1	1	0	1	1	1	3.56	136.4	26.9	6.8	34.9	1.898	127.8	102.9	67.2	314.7	7.47	112	2.91	99	564	3.74	0.5	86	1.29	193.81
0	0	0	52	5	39	0	1	0	1	1	1	3.6	139.9	22	13.4	38.6	0.249	59	40.8	59	250.6	12.81	43	7.56	122	429	4.74	0.37	14	0.63	56.75
0	1	0	43	6	39	1	1	0	1	1	0	3.96	142.1	22	8.1	37	0.138	100.4	86.7	23.7	257.1	9.05	79	2.17	122	315	5.61	0.62	59	2.59	145.16
0	0	0	7	4	39.5	1	1	0	1	1	1	4.62	137.7	22.1	2.4	34.8	0.739	40	64.6	50.9	225.4	12.17	25	5.35	110	565	5.72	0.47	41	1.07	105.61
0	1	1	39	6	40	0	1	1	1	1	1	4.05	137	20.1	6.8	35.5	1.907	147.7	107.7	58.5	245.5	24.19	71	2.9	94	430	20.56	0.85	117	7.09	148.28
0	1	0	80	6	40	0	1	0	1	1	1	3.95	132.5	30.1	8.8	35.1	1.036	41.6	29.2	39.9	224.4	20.04	120	1.4	117	381	18.44	0.92	72	13.17	272.14
0	0	0	10	6	39.8	1	1	1	1	1	0	4.03	136	20.2	8.1	29.7	0.148	24	58.8	54.3	336	24.54	20	3.36	105	299	13.25	0.54	64	3.94	88.99
0	0	0	35	5	40	0	1	0	1	1	0	3.75	133.9	17.2	12	40.9	0.91	22	46	42	245.1	14.16	45	3.36	120	250	9.61	0.19	11	2.86	74.4
0	1	1	25	7	40	1	1	0	1	0	1	4.81	139.1	24.9	6	41.2	0.89	34	67	32	240	14.06	60	3.36	99	659	9.61	0.52	60	2.86	196.13
0	0	1	78	5	39.8	0	1	0	1	1	0	3.98	136.2	21.1	6.8	38.4	0.944	206	40.8	83.8	221	7.1	52	2.56	101	517	4.26	0.6	29	1.66	201.95
0	0	1	31	6	40.1	1	1	0	1	1	1	4.2	135.9	23.1	2.8	38.6	1.341	12	17.1	28.7	334	13.97	18	3.91	94	376	9.64	0.69	46	2.47	96.16
0	0	1	50	5	39	0	1	0	1	1	1	4.26	137.3	29.9	3.4	35.1	0.91	10	7.3	15.5	161	19.35	99	3.36	119	246	9.61	0.82	47	2.86	73.21
0	0	0	44	6	39	1	1	0	1	1	0	4.04	137.3	16.6	5.3	37.1	0.91	90.2	87.2	29.9	226.2	18.54	68	3.36	114	339	9.61	0.29	11	2.86	100.89
0	0	0	34	8	39.5	0	0	0	1	1	1	4.04	137	25	1.5	35.8	0.786	106	74.4	20.2	351	23.89	120	3.36	97	478	13.86	0.58	36	4.13	142.26
0	0	0	70	5	40	1	1	0	1	1	1	3.32	139	22.8	1.9	34.2	0.591	17	16.7	27.4	307	15.34	71	1.53	102	262	13.35	0.87	33	8.73	171.24
0	1	0	4	5	38.6	1	1	0	1	1	1	4.69	140.1	21.1	6.2	32.9	0.092	38	10.8	11.4	176	20.45	66	3.36	105	221.4	9.61	0.65	36	2.86	65.89
0	1	0	16	5	39.5	0	1	1	1	1	1	5.02	137.7	22.5	6.8	36.6	0.061	59	40.8	31.1	268.5	18.8	25	6.77	112	415	10.15	0.54	23	1.5	61.3
0	0	1	39	6	39.8	1	1	1	1	1	1	4.32	133.3	27.2	12	41.8	0.28	11	13	27	280	13.96	109	2.09	111	355	10.89	0.78	41	5.21	169.86
0	1	0	52	7	39.3	1	1	1	1	1	1	4.64	137.2	25	5.4	36.5	0.91	42	10.1	16.1	264	19.07	119	3.36	130	519	9.61	0.83	23	2.86	154.46
0	0	1	69	7	41	1	1	0	1	1	0	3.94	137.2	22.8	5.6	31.4	0.181	13.7	11.8	23.6	280.6	19.17	120	4.03	81	406	14.95	0.78	137	3.71	100.74
0	1	0	82	6	39.8	1	1	1	1	0	0	4.58	135.6	27.6	1.8	32.8	0.783	33	60.3	32.4	251.3	20.63	72	2.68	119	481	15.89	0.77	39	5.93	179.48
0	1	0	33	6	40	1	1	0	1	1	0	3.65	135.9	28.9	6.2	33.1	1.663	170	100.3	27.1	238	22.39	120	0.9	94	376	21.05	0.94	107	23.39	417.78
0	1	1	10	6	39.5	1	1	1	1	1	1	4.53	137.2	22.4	8.1	40.4	0.168	16.7	19.8	34.8	233	16.56	84	7.62	94	564	7.62	0.46	30	1	74.02
0	0	1	24	7	39.8	0	1	1	1	1	1	4.42	136.7	24.1	2.2	36.2	0.042	16	28.1	31.6	296	13.6	4	2.04	100	475	11.02	0.81	15	5.4	232.84
0	1	1	31	8	40	1	1	1	1	1	1	4.18	135	26	4.2	39.6	1.32	23	15	29	280	9.78	35	3.36	109	196	9.61	0.57	22	2.86	58.33
0	1	1	12	6	38.4	1	0	0	1	1	0	4.28	137	20	8.7	44.2	0.153	19.6	40.5	22	311.8	18.44	64	3.36	103	524	9.4	0.51	21	2.8	155.95
0	1	0	65	7	39.5	0	1	0	1	1	0	3.4	132	22.5	7	36.8	0.91	10	40.8	31.1	268.5	11.8	69.9	3.36	107	629	9.61	0.8	71.72	2.86	187.2
0	0	0	25	6	40	0	0	0	1	1	1	3.93	138.9	26.5	2.3	40.1	0.26	16.8	31.5	36.6	285.3	14.73	66	3.36	112	264	9.61	0.77	46	2.86	78.57
0	1	0	19	9	39.2	1	1	0	1	1	1	3.76	135.4	26.6	15.8	34.4	1.027	59	40.8	76.1	184	12.46	37	2.99	93	302	9.1	0.73	54	3.04	101
0	1	0	9	7	38.6	1	1	0	1	1	1	5.25	134.7	19.8	5	38.1	0.91	197	40.8	73	267	8	91	4.16	108	386	3.04	0.38	72	0.73	92.79
0	1	0	69	9	39.8	0	1	1	1	1	1	3.76	134.7	29.7	7.9	35.5	0.1	10.5	8.4	19.9	153.6	9.07	38	1.18	108	294	7.44	0.82	44	6.31	249.15
0	1	1	26	8	39.5	0	1	0	1	1	1	4.8	142.1	20.7	11.2	35.7	0.91	73.7	62.9	22	238.4	13.48	39	3.36	103	305	9.61	0.36	62	2.86	90.77
0	0	0	75	6	40	1	1	1	1	1	1	4.16	132.9	31.6	10.1	35.9	0.169	134	55.8	43.6	268.5	7.76	120	3.1	126	594	4.19	0.54	31	1.35	191.61
0	0	0	38	7	39.1	1	1	1	1	1	1	3.79	137.4	21.4	6.8	37	2.541	59	40.8	31.1	309.1	14.75	72	4.28	96	386	9.44	0.64	27	2.21	90.19
0	0	0	32	6	40.2	1	1	0	1	1	1	4.16	139.5	17	8	36.3	0.91	18	17.3	32.3	277	13.53	94	2.57	107	302	10.42	0.77	91	4.05	117.51
1	1	1	53	8	39.9	1	0	0	1	1	0	4.02	142.4	25.6	6.9	42.1	0.157	16.4	13	22.8	260.2	5.23	100	1.62	114	188	3.35	0.64	18	2.07	116.05
0	0	1	13	7	39.4	1	1	1	1	1	1	4.59	142.3	19.4	5.7	30.7	0.91	88.5	40.1	23.5	350.8	23.75	74	3.36	129	323	9.61	0.76	86	2.86	96.13
0	1	0	20	7	39.8	1	1	0	1	1	1	4.05	138.3	18	4.3	35.5	0.91	16.6	14.7	20.3	240	14.67	89	4.99	101	577	8.8	0.6	39	1.76	115.63
1	1	0	11	4	39.5	1	1	1	1	1	0	3.68	134.6	23.3	4.8	25.8	1.92	145.4	71.8	29.5	235.9	18.74	33	3.75	80	369	13.87	0.74	65	3.7	98.4
1	0	1	30	8	40.5	1	1	0	1	1	1	4.28	135.5	25.9	18.7	29.5	1.419	104	147.9	81.6	268	21.12	87	6.12	99	169	13.94	0.66	49	2.28	27.61
0	1	0	58	7	39	0	1	1	1	1	1	3.51	134.2	22.9	6.8	28.6	0.91	127	81.1	50.1	291	29.03	69.9	1.74	108	256	9.61	0.91	123	5.52	147.13
0	1	0	58	6	39	0	1	0	1	1	0	3.7	132	22.5	8	29.1	2.81	59	40.8	31.1	268.5	14.73	69.9	3.25	106	371	9.61	0.85	49	2.96	114.15
0	1	1	20	7	39.8	0	1	0	1	0	0	4.56	136.7	19.1	3	29.8	0.571	81.9	91.4	16.5	182.9	15.64	74	3.91	95	404	9.85	0.63	50	2.52	103.32
0	0	0	15	6	39.7	1	1	0	1	1	0	3.9	138.1	20.1	8	35.2	0.91	10	12	17	312	17.05	46	5.63	96	373	10.91	0.64	54	1.94	66.25
0	0	0	8	4	39	1	0	0	1	0	0	4.2	131	20.1	6.8	39	3.47	50	40.8	31.1	268.5	7.8	69.9	2.69	116	402	10.55	0.76	111.01	3.92	149.44
0	1	0	37	5	40	1	1	0	1	1	1	5.01	137.7	30.2	4	38.8	0.132	75.6	75	70.2	310.5	19.74	110	5.33	109	410	13.62	0.69	53	2.56	76.92
0	0	0	57	6	40	1	1	1	1	1	1	3.52	137.2	21.9	4.1	29.2	0.738	86.8	91	32.5	229.5	15.64	75	1.72	104	205	13.61	0.87	60	7.91	119.19
0	0	0	18	8	39	1	0	0	1	0	0	5.11	141.4	18.1	9	39.5	0.91	16.6	16.3	23.9	269.1	16.74	105	3.36	114	285	9.61	0.71	22	2.86	84.82
0	1	0	40	7	39.8	1	1	1	1	1	1	4.16	138.8	22.8	5.2	41	0.91	122.9	96.3	39.8	268.5	17.22	95	3.27	110	290	13.09	0.76	26	4	88.69
0	1	1	19	5	39	1	1	0	1	1	0	4.93	133	26	12	39.4	0.91	50	52	35	221	13.76	4	3.36	132	301	9.61	0.71	10	2.86	89.58
0	1	0	14	8	39.9	1	1	1	1	0	1	4.27	141	19.8	5.1	40.3	0.811	9.3	20.2	32.8	348.8	21.65	45	5.2	118	327	14.29	0.66	54	2.75	62.88
0	1	1	12	6	40	1	0	0	1	0	1	4.04	137.7	17.1	8.1	37.1	0.91	17.5	41.8	59.9	334.3	7.11	42	4.62	85	487	1.56	0.22	20	0.34	105.41
0	0	1	23	6	39.5	0	0	0	1	1	1	2.91	136.3	22	5.1	29.4	0.697	97	32.9	20.3	284	9.23	64	5.35	90	595	3.05	0.33	86	0.57	111.21
0	1	1	38	8	40	1	1	0	1	1	1	3.7	139.5	27.1	1.7	30	0.548	58.8	59.1	27.1	229.5	8.61	101	4.74	112	581	3.44	0.4	16	0.73	122.57
0	1	0	29	7	40	0	1	1	1	1	1	3.6	137.2	22.5	2	29.7	1.32	40.3	29.4	38.6	228	16.58	42	2.82	103	304	12.93	0.78	67	4.59	107.8
0	0	0	24	7	39.1	0	1	0	1	1	1	4.58	141.5	29	1	41.7	0.06	11.3	21	25.1	221.4	12.81	50	3.36	118	323	9.61	0.73	20	2.86	96.13
0	1	0	39	5	40.1	1	0	1	1	1	1	4.32	138.1	19.3	10	35.8	0.91	217	40.8	31.1	335	6	12	1.08	102	202	4.62	0.77	21	4.28	187.04
0	1	0	33	6	39.5	1	1	0	1	1	1	4.06	142.9	17.9	11.8	41.3	0.966	10.2	17.7	30.1	334.6	14.26	50	3.56	118	328	10.12	0.71	14	2.84	92.13
0	0	0	18	5	40.5	1	1	0	1	1	1	4.32	136.7	25.7	3.8	38.2	1.123	112	128	19.4	306	14.73	61	3.36	118	452	9.61	0.65	12	2.86	134.52
0	1	0	14	5	39.5	1	1	0	1	1	1	3.68	134.5	16	8.8	33.4	4.513	69.9	63.1	17.5	243.5	22.3	110	6.69	89	438	14.72	0.66	101	2.2	65.47
0	1	1	81	6	40	1	1	0	1	1	1	3.11	136.8	17.3	6.7	30.5	1.925	24.2	128	31.1	384.6	15.37	55	0.46	109	219	14.6	0.95	39	31.74	476.09
0	0	0	53	7	39.8	0	0	0	1	1	1	4.06	137	18.8	7	40.6	1.199	38.4	49.9	39	220.3	8.82	120	1.85	113	216	6.62	0.75	51	3.58	116.76
0	1	1	23	8	39.5	0	0	0	1	1	1	4.34	136.7	25.5	4	39.2	0.44	29	22	34.4	219.4	15.47	66	5.72	106	519	8.04	0.52	58	1.41	90.73
0	1	1	30	8	40.5	1	0	0	1	1	1	4.02	137.3	20.8	3.1	36	0.91	13.7	16.1	22.4	293	14.45	52	3.36	97	478	9.61	0.49	10	2.86	142.26
0	1	1	18	6	39.4	1	1	0	1	1	0	4.16	140.7	22.6	6.8	32.5	0.247	59	95.7	39.7	447.7	9.85	120	3.36	97	229	9.61	0.53	14	2.86	68.15
0	0	0	53	6	39.8	1	1	0	1	1	1	3.65	138.4	21.2	6.8	35.7	3.001	59	40.8	31.1	229	4.12	77	2.76	112	406	1.19	0.29	12	0.43	147.1
0	0	0	27	5	39.5	0	1	0	1	0	0	3.94	138.7	21.1	6.8	33.2	1.712	89	129.1	31.1	268	7.21	105	0.87	103	215	6.2	0.86	82	7.13	247.13
1	0	1	37	7	39.3	0	1	0	1	1	1	3.38	133.5	18.5	6.9	35.4	1.19	22.5	14.5	23.4	285.6	22.66	93	3.63	88	298	18.58	0.82	72	5.12	82.09
0	0	0	55	5	40	0	1	0	1	1	1	4.35	133.9	23.8	6.8	31.1	4.773	191.4	40.8	31.1	244.9	12.98	120	0.91	100	227	11.68	0.9	133	12.84	249.45
0	0	0	27	7	39.9	1	1	1	1	1	1	4.76	138.2	25.4	1.3	38.1	0.91	19.7	12.8	22.7	260	13.03	76	5.34	108	570	7.04	0.54	28	1.32	106.74
0	0	0	12	6	39.6	1	1	0	1	1	0	4.54	137.6	20.7	6.4	34.5	0.91	34	20.4	18.6	357	22.35	26	3.36	106	402	12.29	0.55	42	3.66	119.64
0	1	0	50	4	38.1	1	1	1	1	1	1	3.74	137.3	23.2	10.8	34.3	2.759	155	98.8	32.8	232	11.9	24	0.83	118	290	10.35	0.87	47	12.47	349.4
0	0	1	15	7	39.3	0	0	0	0	0	0	4.24	138.4	21	3.2	34.1	0.589	94.3	50.4	32.4	269	22.09	81	3.36	93	462	11.04	0.5	80	3.29	137.5
1	1	1	39	7	41	1	0	1	1	1	1	3.49	136.7	15.9	8.8	32.9	7.863	6.4	6	18.3	294.6	11.41	120	1.94	103	583	9.01	0.79	23	4.64	300.52
0	0	0	64	4	38.8	1	0	0	1	1	1	4.41	134.6	26.1	8.4	43.2	0.258	14	12.4	23.1	239	14.25	43	1.85	122	429	11.83	0.83	70	6.39	231.89
0	1	0	39	6	42	0	1	0	1	0	1	3.82	136.5	23.4	6.8	39.4	0.65	206	40.8	31.1	272	15.15	47	1.36	118	298	13.33	0.88	14	9.8	219.12
0	1	1	50	5	39.9	0	1	0	1	0	0	4.8	138.7	22.1	3.8	38.8	0.01	13.6	7.2	21.1	303.4	8.42	84	3.7	104	575	4.38	0.52	29	1.18	155.41
0	1	0	22	6	40	1	1	1	1	1	0	4.1	133.7	23	9	37.3	0.91	97.1	70.1	31.6	379	11.17	53	1.9	112	256	9.05	0.81	25	4.76	134.74
0	0	0	75	9	39.2	0	1	0	1	1	0	3.9	134.1	29.4	5.7	38.8	0.607	12.8	18.3	18.6	168.3	6.8	120	2.79	109	621	3.54	0.52	36	1.27	222.58
1	1	0	41	6	41	1	1	0	1	1	0	4.08	140.9	15.4	7.3	38.3	0.699	13.2	20	27.9	253.4	6.16	70	2.22	103	208	3.57	0.58	26	1.61	93.69
0	1	0	13	7	41.2	1	1	1	1	1	0	4.29	139.7	17.7	6.5	36.3	0.91	19	37.3	39.2	306	10.02	41	3.21	98	387	5.81	0.58	65	1.81	120.56
0	0	1	51	8	40	0	1	0	1	0	1	2.95	132.6	17.8	9	30.3	1.988	86.1	52.7	17.4	269.3	23.23	106	3.25	95	380	19.28	0.83	75	5.93	116.92
0	1	1	38	7	40.1	1	1	1	1	1	0	3.72	130.1	25.2	11	35.9	2.43	59	40.8	81	225	19.09	64	1.91	108	421	16.8	0.88	102	8.8	220.42
0	1	0	50	6	42	1	1	0	1	1	1	4.16	132.7	22.9	3	24.1	4.58	34.3	67.3	82.1	220.7	23.26	74	1.63	93	326	20.93	0.9	95	12.84	200
1	1	0	73	6	42	1	1	1	1	1	1	3.87	135.3	22.1	6.1	33	2.36	73.5	53.8	19.6	263.5	11.25	81	0.9	113	382	10.01	0.89	96	11.12	424.44
0	1	0	33	8	40.2	1	1	0	1	1	1	3.3	137.3	25.4	6.3	29.7	1.34	37.3	20.8	40.8	193	4.98	15	0.6	123	108	4.18	0.84	34	6.97	180
0	0	0	10	8	39.8	0	1	0	1	1	0	4.51	135.8	13.4	6.9	36.7	0.91	32.1	29.8	30.7	318.5	18.33	17	3.36	116	234	9.61	0.77	23	2.86	69.64
0	1	0	14	6	39	1	1	0	1	0	1	4.62	135.3	21.5	3.1	42.1	0.523	18	13	25.9	261	8.84	21	1.86	111	533	6.19	0.7	25	3.33	286.56
0	0	0	32	5	39.9	0	1	1	1	0	1	3.93	132.8	27.4	7.2	34.5	2.913	15.6	23.5	16	219.5	14.73	66	1.54	108	382	9.61	0.94	102	6.24	248.05
0	1	1	8	7	39.3	1	1	0	1	1	1	4.72	141.4	23	2.1	37.2	3.721	25.5	40.8	31.1	268.5	5.13	2	1.33	116	149	3.74	0.73	24	2.81	112.03
0	1	0	20	6	40	1	1	0	1	1	1	4.86	133.3	22.2	3	35.3	0.63	37	23	22.5	184.9	14.73	126	3.36	107	386	9.61	0.26	9	2.86	114.88
0	1	0	36	9	38.9	1	1	0	1	1	1	4.54	139.9	22.5	7.3	40.4	0.045	12.1	10	20	217	18.8	120	3.36	106	381	9.61	0.63	15	2.86	113.39
1	0	1	36	6	39.5	0	1	1	1	1	1	3.81	140	22.9	3.3	35.7	2.325	35.9	25.5	28.1	272.8	25.72	107	6.17	98	469	18.78	0.73	144	3.04	76.01
0	0	0	15	7	41	1	1	0	1	1	0	5.03	141.4	21.2	1.9	44.3	0.1	224.9	68.6	60.8	350.8	9.9	86	4.55	111	515	4.75	0.48	126	1.04	113.19
0	1	0	63	7	40	1	1	0	1	1	0	4.3	134	28.5	16	34.7	0.91	75	40.8	31.1	268.5	12.9	69.9	3.67	111	343	8.36	0.65	49	2.28	93.46
0	0	0	18	5	40	1	1	0	1	1	0	4.83	136.3	20.2	15.1	33.7	2.403	147.2	103.5	22.8	281.7	12.01	74	2.76	105	386	8.77	0.73	10	3.18	139.86
0	0	1	27	6	39.6	0	1	0	1	1	0	4.44	134.3	24.9	3.9	36.6	0.91	23	18	26.5	288	10.91	63	0.98	112	234	9.6	0.88	39	9.8	238.78
0	1	0	33	8	40	1	1	0	1	1	0	3.79	138.3	16.9	6.8	39.2	1.511	50.5	39.4	35.7	303.3	28.3	49	3.36	133	94	9.61	0.9	70	2.86	27.98
0	1	0	50	6	39.3	1	1	0	1	1	1	4.28	137.5	26.4	5.8	39.8	0.044	31.5	10.9	18.2	259.7	28.61	108	6.01	108	496	21.17	0.74	60	3.52	82.53
0	1	0	33	8	39.7	0	0	0	0	1	0	4.1	131	34.4	4.8	35.4	0.91	15	40.8	31.1	234	15.4	69.9	1.73	121	196	12.68	0.82	0.4	7.33	113.29
1	1	0	32	6	39	0	1	1	1	0	1	3.46	136.6	22.1	12.1	30.9	0.21	257	82.9	39.6	264	18.75	120	0.75	98	545	17.81	0.95	84	23.75	726.67
0	1	1	22	7	40	0	1	0	1	0	0	3.53	138.9	28.7	2	25.9	2.778	22.5	32.1	33.7	242.2	19.33	24	5.41	122	273	13.34	0.69	78	2.47	50.46
0	1	1	16	6	39.5	0	1	0	1	1	1	5.23	133	24	5.5	38.7	0.636	27	23.7	36.2	328	7.05	47	4.23	85	569	2.33	0.33	107	0.55	134.52
0	0	0	33	6	39.4	1	1	0	1	1	0	4.26	135.4	27.9	9.2	39.7	0.125	64	62.5	48.7	228	12.7	120	1.14	116	323	11.3	0.89	104	9.91	283.33
0	0	0	54	7	39.5	1	1	0	1	1	1	3.58	142.8	17.2	8.6	40.2	0.91	12.1	11.6	16.3	230	10.22	42	1.53	113	324	8.48	0.83	17	5.54	211.76
0	0	0	26	5	40.3	1	1	1	1	1	1	4.01	135.5	24.9	3	34.6	0.25	20.3	23.4	32.9	238.9	9.96	48	3.59	115	195	5.68	0.57	35	1.58	54.32
0	1	1	9	6	40	1	1	0	1	1	0	4.62	134.9	19.8	8.1	35.1	0.468	40	13.8	21.2	263	16.23	42	4.54	92	502	10.71	0.66	119	2.36	110.57
0	1	0	8	7	40	0	1	1	1	0	1	4.44	139.8	13.6	9.3	37.2	0.91	15.6	18.8	24.9	290	17.12	61	4.96	96	314	11.3	0.66	72	2.28	63.31
0	1	0	24	10	39	1	1	0	1	1	1	4.39	135.7	22.5	3.6	39.3	0.274	12	10.5	16	227	18.83	63	3.39	98	431	13.75	0.73	35	4.06	127.14
0	1	0	73	7	39	1	0	0	1	1	1	2.72	133	25.8	1	36.6	0.91	166.9	95.9	18.4	174.2	14.73	69.9	0.79	93	471	9.61	0.98	102	12.16	596.2
0	0	0	25	9	39.5	0	1	1	1	1	1	4.88	136.1	20.9	3.3	41.6	0.107	18.8	54.1	33.5	393.9	13.55	42	5.56	106	283	7.32	0.54	9	1.32	50.9
0	1	0	49	6	39.5	1	0	0	1	1	1	4.07	139.9	19.7	7.4	41	0.198	16.3	10.2	20.2	275.1	9.7	71	1.94	105	288	7.18	0.74	56	3.7	148.45
0	1	0	25	9	39	1	1	0	1	1	0	4.71	138.3	27.7	2.4	41.1	0.017	94	34.3	28.7	263	10.94	120	4.59	108	706	5.36	0.49	14	1.17	153.81
0	1	1	19	6	39.6	1	1	0	1	0	0	4.13	138.9	24.1	5.2	37.5	0.91	18.2	22.1	20.3	225.9	12.69	120	4.44	109	393	7.61	0.6	127	1.71	88.51
0	1	0	80	7	40	0	1	0	1	1	1	3.42	134.8	22.5	7.9	35.4	3.48	70.2	32.7	24.3	190.9	16.03	67	0.96	90	210	14.59	0.91	49	15.2	218.75
1	0	0	21	5	39.8	1	1	0	1	1	0	4.2	134.6	18.9	9	39.9	0.1	32	46	34	268	15.08	86	3.19	104	344	10.67	0.86	34	3.34	107.84
0	0	1	41	7	40	0	1	1	1	1	1	2.75	134.9	16.4	6.3	29.7	0.956	27.3	21.6	21.6	289.3	23.16	41	3.01	92	225	19.92	0.86	94	6.62	74.75
0	1	0	9	6	40	1	1	1	1	1	0	4.37	140.6	12.9	6.7	41.7	2.506	13.4	27.9	42	363.8	23.49	83	7.99	96	399	13.15	0.56	25	1.65	49.94
0	1	0	31	6	39.9	1	1	0	1	1	1	3.97	138.2	23.8	6	38.2	0.292	12.2	19.5	23.7	304.9	7.77	67	5.52	119	399	1.71	0.22	10	0.31	72.28
0	0	0	55	6	41	1	1	1	1	1	1	3.43	140.1	27.3	11.2	42.2	0.715	80.6	76	51.4	269.2	9.99	66	1.8	128	208	7.79	0.78	143	4.33	115.56
1	1	0	16	5	40.6	0	1	0	1	1	0	4.52	136.6	27.9	4.3	40.3	0.22	23.5	30.3	35.4	230.7	22.68	55	7.94	111	426	13.15	0.58	18	1.66	53.65
0	1	0	28	9	39.5	0	1	1	1	1	0	4.32	140.2	18.6	4.6	36.6	0.839	54.5	67.6	47.5	299.5	11.61	120	3.36	122	263	9.61	0.76	25	2.86	78.27
0	1	0	9	4	39	0	1	0	1	1	1	4.16	137.2	21.6	5.3	42.6	0.91	10.1	20.5	49.2	268.5	13.53	38	3.36	105	203	9.61	0.64	17	2.86	60.42
0	0	0	12	6	40	0	0	1	1	1	1	4.16	140.6	20.7	9.1	42.7	0.01	16.1	20	38.4	308.1	12.74	72	5.99	107	437	5.1	0.4	28	0.85	72.95
0	0	0	9	7	39	0	1	0	1	1	0	3.96	141.9	16.6	8.5	39.9	0.726	20.8	21.4	41.3	275.2	8.68	49	5.29	89	386	2.69	0.31	20	0.51	72.97
1	1	1	15	5	40.5	0	0	0	1	1	1	2.97	128.1	17.3	20	27.2	9.554	90.2	72.8	39.7	367.5	15.08	30	1.55	108	127	10.67	0.9	79	6.88	81.94
0	1	1	33	6	39.8	1	1	0	1	1	1	4.52	135.9	22.5	5	39.1	0.146	25	26.8	32.1	251	16.46	120	1.65	84	308	13.99	0.85	24	8.48	186.67
0	1	0	58	5	39.4	0	1	0	1	1	0	4.07	131.7	30.2	7.9	37.8	0.357	20	37.4	60.3	270	5.74	62	2.53	106	435	2.64	0.46	58	1.04	171.94
0	1	0	36	6	40	0	0	1	1	1	0	4.81	139.3	22.5	1.9	41.7	0.76	8	17.9	39.9	267	5.81	16	3.83	122	314	1.68	0.29	8	0.44	81.98
0	0	1	9	6	40.2	1	1	0	1	1	1	5.56	135.5	17.4	4	31.2	0.91	29	46	27.9	170.8	18.74	19	4.68	115	156	12.37	0.66	75	2.64	33.33
0	0	0	37	6	39.2	1	1	0	1	1	1	4.1	136.1	23.3	4.9	43.3	0.155	11	19.5	34	314	17.79	26	3.36	120	284	9.61	0.77	26	2.86	84.52
0	0	0	38	7	39.4	1	1	0	1	1	0	3.56	133.4	23.8	5.5	35.5	0.631	112	136.6	81.5	322	12.01	92	1.8	97	385	10.09	0.84	48	5.61	213.89
0	1	0	46	9	39	0	1	1	1	0	1	4.51	143.9	25.3	4.5	37.1	0.577	33	15.3	23.7	240	7.57	118	2.5	89	583	4.62	0.61	63	1.85	233.2
1	1	1	17	6	39.2	0	1	0	1	1	1	4.31	134.1	16	19.6	44.4	9.747	104	246.4	39.6	386.2	7.8	58	1.79	99	258	5.77	0.74	30	3.22	144.13
0	0	0	75	8	39	1	1	0	1	1	1	3.38	139.8	20.4	12.7	26.8	0.594	66.6	74.1	31.1	310.3	21.29	89	4.05	100	430	16.61	0.78	116	4.1	106.17
0	1	0	6	5	39	0	0	0	0	1	0	5.3	137	15.3	10.4	42.3	0.91	20	40.8	31.1	247	17.71	69.9	3.1	123	346	16.76	0.74	53.8	5.41	111.61
1	0	1	36	5	39.6	0	1	1	1	0	0	4.94	137.6	22.9	3.6	38.4	0.436	16.9	38.3	57.7	257.3	15.25	70	4.73	105	373	10.07	0.66	102	2.13	78.86
0	0	1	23	7	40	1	1	1	1	1	1	4.25	136.9	25.2	12.6	31.4	0.975	59	28.1	20.3	264	11.47	56	2.29	100	363	8.14	0.71	28	3.55	158.52
0	0	1	20	6	39.7	1	1	1	1	1	1	2.59	138.7	14.6	15.3	32.1	0.91	120.1	91.6	32.4	238.4	12.63	65	1.89	108	247	10.1	0.8	128	5.34	130.69
0	1	0	60	7	39.6	0	1	1	1	1	0	4.7	135.8	25.7	8.8	33.6	0.489	62	62.4	43.1	254.5	20.34	69.9	3.36	125	529	9.61	0.81	19	2.86	157.44
0	1	0	29	5	40.2	0	0	0	0	0	0	3.7	136.7	18.6	10.2	41.3	0.138	10.7	12	23.3	283.4	17.58	80	4.22	118	406	12.83	0.73	12	3.04	96.21
0	1	0	19	5	40	1	1	0	1	1	1	3.17	132.2	24.8	2.3	31.8	2.718	103.7	74.2	23.2	186	7.54	120	3.39	96	541	3.09	0.41	95	0.91	159.59
0	1	1	7	6	40	0	1	0	1	0	0	4.16	141.4	22.5	6.8	36.6	0.91	59	40.8	31.1	268.5	12.8	69.9	3.36	107	386	9.61	0.73	37.25	2.86	114.88
0	1	0	34	6	41	0	1	0	1	1	0	4.34	137.1	24.1	7	41.8	2.435	8	11.2	31.6	237	16.47	27	3.36	129	212	9.61	0.79	67	2.86	63.1
0	0	1	5	10	39.8	0	1	0	1	1	1	5.06	137.4	34.7	4.7	27.2	0.91	76.5	25.1	35.6	280	14.73	20	3.36	107	690	9.61	0.28	10	2.86	205.36
0	1	0	79	6	39.8	1	1	1	1	1	0	4.07	137.2	23.7	6.8	31.4	0.91	170	125	16	226	11.96	84	0.6	105	261	11	0.92	127	18.33	435
0	1	0	28	7	39.6	1	1	1	1	1	0	3.94	137.9	17.4	11.3	42	0.91	11.5	13.2	23.4	303.4	10.95	54	4.05	106	261	6.13	0.56	34	1.51	64.44
0	1	1	28	5	39.8	0	1	0	0	0	0	5.2	133	25	12.1	36	0.91	187	40.8	31.1	464	14.2	69.9	2.08	117	248	7.7	0.69	127.5	3.7	119.23
0	1	1	35	5	40	0	1	0	1	1	1	4.01	136.4	17.3	8	36.3	0.91	138.1	124.4	39.1	340.8	25.46	51	3.56	99	377	21.13	0.83	49	5.94	105.9
0	0	1	27	5	40	1	1	0	1	1	0	3.54	136.4	17.6	5.9	39	0.91	114.2	119.6	28.3	296.8	7.18	84	3.81	100	479	2.94	0.41	50	0.77	125.72
0	0	0	55	8	38.3	0	1	0	1	0	1	4.12	138.9	28.2	3.2	43.1	0.069	88	80.4	34.1	258	16.48	35	3.63	116	422	11.87	0.72	31	3.27	116.25
0	1	1	21	8	38.5	1	1	1	1	1	1	4.89	140.7	25.7	1.4	45.6	0.036	9	15.9	25.9	277	11.11	22	5.11	105	597	5.11	0.46	11	1	116.83
0	1	0	54	7	40	0	1	0	1	1	1	3.88	133.3	22.5	3.8	34	0.494	14.4	29.7	39.1	232.8	11.37	70	3.36	120	261	9.61	0.49	36	2.86	77.68
0	1	0	26	6	39.5	1	1	0	1	1	1	4.7	138.7	20.7	10	36.8	0.752	9.7	15.2	15.9	214.1	11.81	75	3.54	98	259	7.91	0.67	130	2.23	73.16
0	1	0	33	8	39	0	1	0	1	1	0	3.92	138.8	25.8	6.8	36.1	0.391	12.7	18.2	19.3	208.3	16.26	120	3.36	113	240	9.61	0.28	19	2.86	71.43
0	0	1	23	4	39.1	0	1	1	1	1	1	4.02	137	19.8	3.7	34.7	0.21	104.6	28.8	26.5	263.6	7.45	98	3.36	114	149	9.61	0.7	18	2.86	44.35
0	0	0	33	5	39	1	1	1	1	1	1	3.97	138.2	29	3.7	34.1	0.357	109.3	37.5	32	207.9	14.72	57	3.36	120	218	9.61	0.82	81	2.86	64.88
0	1	0	58	6	38.8	1	1	1	1	1	1	4.46	136.2	27.7	15.5	39.8	0.91	59	127.3	55.7	268.1	25.6	120	3.36	121	317	9.61	0.89	19	2.86	94.35
0	0	1	92	8	39	0	1	0	1	1	1	4.02	138	20.6	9.5	38	0.1	11.5	13.6	19.8	181.3	9.42	76	1.79	107	348	7.25	0.77	58	4.05	194.41
0	0	1	27	8	39.3	0	1	0	1	1	0	3.58	139.2	19.1	7.3	27.2	0.91	174.2	59.1	20	253.8	14.73	61	5.85	98	399	9.61	0.83	88	1.64	68.21
0	0	0	52	7	41	0	1	0	1	1	1	3.74	137.4	19.4	13.7	35	0.606	227.4	40.8	25.6	234.9	12.69	77	2.16	114	284	9.9	0.78	59	4.58	131.48
0	1	1	8	5	39	1	1	1	1	0	0	4.5	134	22.5	6.8	42	0.91	61	40.8	31.1	475	16.6	69.9	6.4	116	468	6.57	0.4	0.4	1.03	73.13
0	0	1	23	6	39.8	0	1	0	1	0	1	4.23	137.8	22.6	19.8	33.5	0.429	74	70	16.8	230	19.79	19	3.17	106	185	15.24	0.77	61	4.81	58.36
0	1	0	18	6	40.2	0	1	0	1	1	0	4.52	135.9	25.4	6.9	39.2	4.069	20	40.2	35.2	288	16.81	69	2.86	105	373	13.78	0.82	57	4.82	130.42
0	0	0	47	10	39.4	1	0	1	1	1	0	4.49	138.9	20.2	8.6	39.3	0.162	244.9	37	20.5	283.5	11.93	57	3.94	118	602	7.28	0.61	26	1.85	152.79
1	1	0	23	5	40.3	1	1	1	1	0	1	2.67	134.8	25.6	8	32	1.75	58	63	44	243	10.84	58	0.87	100	228	9.54	0.88	101	10.97	262.07
0	1	0	12	9	39	1	1	0	1	1	1	5.46	139.9	27.3	1	41.6	0.043	23.8	34	55.8	259.5	7.53	18	4.07	130	332	3.01	0.4	8	0.74	81.57
0	0	0	51	8	39.6	1	0	1	1	1	1	4.45	138.1	25.7	2.3	32.4	0.176	97	53.9	22.3	226	17.51	71	3.15	99	562	13.83	0.79	78	4.39	178.41
1	0	1	74	6	39.4	1	1	0	1	1	0	3.61	138.8	18.8	14.3	35.9	2.325	277.9	276.4	52.1	261.2	21.68	85	5.2	92	332	15.61	0.72	29	3	63.85
0	1	1	17	6	39.8	0	1	1	1	1	0	3.75	141.9	19.3	13.1	33	0.559	182	40.8	31.1	244.3	10.63	60	3.93	86	347	6.27	0.59	90	1.6	88.3
0	1	0	10	5	38.9	1	1	1	1	1	0	4.91	140.6	24.8	7.3	40.2	0.578	14	31.4	41.5	245	17.52	71	3.85	98	416	12.44	0.71	35	3.23	108.05
0	1	0	34	6	41	0	1	1	1	1	1	2.68	139.3	20.2	4.8	32	0.91	90.9	52.6	26.2	229.6	17.58	29	2.29	112	386	14.06	0.8	85	6.14	168.56
1	1	1	32	6	40	0	1	0	1	1	1	4.01	138.6	23.6	1	25.3	2.325	67	35	21.6	240.9	20.27	54	4.26	87	361	15.2	0.75	97	3.57	84.74
0	1	1	20	6	39.5	1	1	0	1	1	1	4.86	143.9	23.7	8.8	40.4	0.91	38.4	36.3	43.9	310.1	18.17	71	5.45	105	410	11.27	0.62	108	2.07	75.23
0	0	0	16	6	39.5	1	1	0	1	1	0	3.5	133.6	19.7	5.3	38.4	3.705	134	66.8	27.3	231	14.42	59	2.31	89	341	11.82	0.82	26	5.12	147.62
0	0	1	49	7	38.5	1	1	0	1	0	1	4.38	136.9	22.1	8.3	36.7	0.91	11	5.9	15.4	250.5	13.31	120	3.99	107	537	8.25	0.62	34	2.07	134.59
0	1	1	7	4	39.5	1	1	1	1	1	0	4.67	137.2	23.5	2.3	34.3	0.131	78	90.8	71	264	26.67	45	3.73	104	550	22.4	0.84	33	6.01	147.45
0	0	0	37	6	39	0	1	1	1	0	1	4.24	141.3	24.8	7.8	40.8	0.079	12.4	10.4	20.5	244.9	10.1	88	3.36	123	301	9.61	0.58	29	2.86	89.58
0	1	1	57	4	40.2	1	1	0	1	1	1	3.81	133.5	21.7	7.4	32.9	2.111	101	152.3	33.6	255	6.39	37	3.96	115	508	1.85	0.29	28	0.47	128.28
0	1	1	13	5	40	0	1	1	1	1	1	4.58	138.6	17	3.6	31.4	0.178	27	22.5	43	315.5	14.05	52	3.36	99	215	9.61	0.27	28	2.86	63.99
1	1	0	18	6	40.7	1	0	0	1	1	1	2.95	136.2	14.4	8.4	33.5	2.325	20.8	137.9	114.7	305	14.08	41	2.11	97	218	11.69	0.83	49	5.54	103.32
1	0	1	43	8	40	1	0	0	1	0	1	4.69	140.7	27.7	8	27.4	2.325	33.6	25.4	16.9	184	10.75	112	2.9	102	344	7.31	0.68	63	2.52	118.62
0	1	0	7	7	40.2	1	1	0	1	0	1	4.71	135.9	25.8	1	35.9	0.91	49.1	138.8	31.1	248.9	13.61	75	4.22	103	529	8.03	0.59	19	1.9	125.36
0	1	1	35	5	39	1	1	1	1	1	1	3.8	139	18.9	6.8	34.4	0.107	59	126.9	69.6	244	3.53	87	2.47	92	489	0.67	0.19	13	0.27	197.98
1	0	1	32	6	38.5	1	1	0	1	1	1	3.37	140.2	27.7	1.5	31.3	0.659	53.4	83	44.1	251.7	10.54	54	2.53	112	388	7.48	0.71	49	2.96	153.36
0	0	0	21	6	41	1	1	0	1	1	1	4.33	135.5	19.3	11.4	38.5	0.91	235.9	40.8	31.1	303.8	13.84	75	4.71	105	628	8.3	0.6	13	1.76	133.33
0	0	0	16	5	39	1	1	1	1	1	0	4.66	138.3	28.1	1	29.7	0.41	59	40.8	31.1	269.9	9.79	92	1.76	105	270	7.73	0.79	39	4.39	153.41
0	1	1	26	6	40.2	0	0	0	1	0	0	4.2	139	24.3	6.8	35.6	0.91	21.9	13.5	32.1	322.4	7.77	76	4.04	100	396	2.1	0.27	35	0.52	98.02
0	1	1	34	5	40	1	1	1	1	1	1	4.15	140.7	21.2	5.1	33.8	0.892	133	146.1	20.4	183	10.95	63	3.39	115	499	6.57	0.6	14	1.94	147.2
0	1	0	6	7	40.8	1	0	0	1	1	0	4.9	134.5	17.6	6.8	37.3	2.063	59	26.6	36.2	230	7.17	69.9	2.37	94	394	4.3	0.6	49	1.81	166.24
0	0	0	8	8	39	1	0	0	1	0	1	4.91	135	19.4	2.6	38.2	0.099	45	22.1	27	287	18.69	76	3.36	123	362	9.61	0.72	37	2.86	107.74
0	1	0	52	5	38.4	1	1	0	1	1	1	3.57	134.6	28.4	4.3	40.9	0.121	12	12.2	17.8	202	12.09	116	2.66	114	326	9.07	0.75	27	3.41	122.56
0	1	0	28	6	40	1	0	1	1	1	1	3.73	137.1	16.4	6.8	36.6	3.828	194.8	111	22.4	228	15.99	65	3.68	107	343	11.83	0.74	61	3.21	93.21
0	1	0	41	6	40.2	1	1	0	1	1	1	4.04	137.7	28	2.8	38.1	0.092	10.2	17.3	31	185	7.09	56	1.99	114	358	4.68	0.66	8	2.35	179.9
0	1	0	13	5	39.4	1	1	0	1	1	1	4.39	140.5	20.1	10.4	40.4	4.098	79.9	50.5	34.3	248.3	20.57	4	3.36	122	217	9.61	0.48	38	2.86	64.58
0	1	0	27	6	39	0	1	0	1	1	1	4.42	140.4	23.9	4.2	39.3	0.019	39.6	13.8	26.7	321.3	8.7	65	3.36	100	621	9.61	0.57	55	2.86	184.82
0	0	0	44	6	40.3	1	1	0	1	1	0	4.2	134.7	21.3	14.7	45	0.879	42.1	60.7	44.8	398.4	4.07	88	2.81	107	372	1.02	0.25	10	0.36	132.38
0	0	0	6	6	39.5	1	1	0	1	1	1	4.59	143	15.2	14	36.1	0.91	78.7	34.3	50.9	309.3	19.37	36	6	83	497	12.59	0.65	93	2.1	82.83
0	1	0	12	6	39.7	1	0	1	1	0	1	2.93	140.4	15.7	10.8	36.3	0.91	124.9	39.7	19.5	265.9	16.04	43	3.53	85	431	12.03	0.75	39	3.41	122.1
0	1	1	33	6	38.8	1	1	0	1	1	0	4.48	133.9	18.8	6.8	39.4	0.91	154	70	35	264	13.62	42	0.68	107	338	11.99	0.88	32	17.63	497.06
0	0	1	7	9	39	1	1	0	1	0	1	3.92	137.2	15.9	4.7	28.8	0.91	98.7	17.4	23	290	17.69	102	3.89	87	174	11.85	0.67	62	3.05	44.73
0	1	0	14	5	39.6	1	1	1	1	1	1	4.48	141	19.5	19.9	41.8	0.237	23.9	9.9	28.1	337.8	14.12	36	2.54	103	293	11.01	0.78	39	4.33	115.35
0	1	0	29	7	41	0	1	0	1	1	1	4.19	135.7	28	3.1	33.6	0.91	10	16.6	20.3	190.3	24.84	102	2.98	108	508	20.62	0.83	41	6.92	170.47
0	0	0	31	8	40	0	1	1	1	1	1	4.65	137.5	23.7	5	44.2	0.91	6	17	30	244	13.08	91	3.36	107	270	9.61	0.15	14	2.86	80.36
1	1	0	24	6	39	1	1	0	1	1	1	5.05	134.6	24.5	14.5	44.5	2.325	8.5	9.9	21.5	291	22.41	120	4.71	100	344	16.81	0.75	33	3.57	73.04
0	1	0	20	6	39	1	0	0	1	0	1	4.25	137.2	24.9	1.2	36.9	0.189	18.1	29.8	23.5	171.2	11.95	51	3.23	109	402	7.29	0.61	41	2.26	124.46
0	0	0	11	7	40	1	1	0	1	1	1	3.35	137	17.5	4.3	28.7	0.91	9	13.1	17.3	270	19.85	21	3.36	84	642	6.55	0.33	21	1.95	191.07
0	1	0	11	5	40	1	1	0	1	1	1	4.69	135.9	15.3	2.5	34.2	0.71	18.8	16.2	19.9	256.8	6.23	14	4.36	107	359	1.74	0.28	15	0.4	82.34
0	1	0	71	8	39.8	0	0	1	1	0	0	4.87	139.9	24.2	6	39.5	0.1	17	18	20	216	13.1	28	3.36	107	386	9.61	0.63	12	2.86	114.88
0	0	0	44	5	39.5	1	1	1	1	0	1	4.14	134.5	30.7	11	37.7	0.771	157	70.6	25.9	266	13.04	65	2.22	104	382	10.3	0.79	18	4.64	172.07
0	0	0	11	5	39.2	1	1	0	1	1	0	4.1	135	22.5	7.2	38.3	0.16	112	40.8	31.1	268.5	14.2	25	4.39	106	393	11.18	0.62	35.3	2.55	89.52
0	0	1	33	8	39	1	1	0	1	1	1	3.23	131.5	27.8	1.7	27.9	0.91	122.8	40.8	79.2	170.1	27.55	69.9	0.83	107	348	9.61	0.94	45	11.58	419.28
0	1	1	18	5	40	1	1	1	1	1	1	3.95	135.9	14.5	13.6	43.6	0.91	15.5	13.1	17.1	260.6	10.36	60	3.52	109	269	6.42	0.62	95	1.82	76.42
0	0	1	64	10	39	0	0	0	1	1	0	4.94	133.1	30.2	9.5	34.4	0.139	21.4	12.9	26.8	311	24.4	120	3.36	111	511	9.61	0.26	49	2.86	152.08
0	1	0	30	5	39.3	1	1	1	1	1	1	3.47	132.1	23.6	7.4	37.2	0.82	33	27.7	33.1	280	9.8	41	1.57	111	165	8.13	0.83	40	5.18	105.1
1	1	1	39	6	39.8	1	1	0	1	1	1	4.27	132	24.6	6	31.9	7.247	188.6	206.6	84.7	215.7	8.01	27	0.72	124	398	7.21	0.9	44	10.01	552.78
0	0	0	53	7	39.8	1	1	1	1	1	1	3.76	138.9	27.7	5.5	28.6	0.91	17	15.6	19.6	236	6.69	113	3.48	92	563	2.81	0.42	18	0.81	161.78
0	1	0	11	10	39.5	0	1	0	1	0	0	5.43	141.4	30.9	3	45.8	0.042	25.9	28	41.2	321.1	14.73	22	3.36	122	683	9.61	0.65	38	2.86	203.27
0	0	0	44	7	40.2	0	1	0	1	1	1	4.66	140.2	22.9	10.5	41.2	0.91	39.3	66.5	33.7	284	13.89	94	3.61	107	570	9.58	0.69	56	2.65	157.89
0	0	0	17	7	40	0	1	0	1	0	1	4.15	143.4	18.2	13.6	43.8	1.414	228.8	40.8	31.1	310.3	8.73	82	2.71	108	273	5.76	0.66	17	2.13	100.74
0	1	0	64	8	39.9	0	1	0	0	0	0	4.23	139.7	28	6	41.8	0.46	25	34	29	233	16.73	64	3.35	119	281	12.38	0.74	64	3.7	83.88
0	0	0	30	4	40	1	1	0	1	1	0	4.03	133.8	22.7	7	30.1	0.91	9.1	21.6	22	194	14.35	58	2.73	106	320	11.19	0.78	23	4.1	117.22
0	1	1	25	6	39.8	1	1	0	1	1	0	3.03	135.1	18.7	12.6	38.1	0.91	72.9	40.8	31.1	332.3	13.53	46	2.57	127	316	10.69	0.79	74	4.16	122.96
0	1	1	59	5	39.5	1	1	0	1	1	1	2.83	135.1	19.6	18.4	38	1.464	189.9	40.8	53	321.2	6.97	73	2.79	112	507	3.42	0.49	37	1.23	181.72
0	1	0	49	8	40.3	1	1	1	1	1	1	3.67	137.8	25.9	7	35.6	0.895	82	40.9	15.5	244	15.41	43	2.93	110	347	12.02	0.78	37	4.1	118.43
0	1	0	8	5	39.6	1	1	0	1	0	0	5.22	139.4	18.5	4	40.2	0.91	12	14	19	269	18.46	43	6.46	121	546	10.34	0.56	48	1.6	84.52
0	0	0	26	6	40	0	1	1	1	1	1	4.71	135.6	27	4.7	36.2	0.629	39	39	40.2	301	23.89	103	3.36	106	414	9.61	0.63	44	2.86	123.21
0	1	1	48	9	39.4	0	1	1	1	1	0	4.16	142.5	22.5	6.8	36.6	0.91	59	40.8	31.1	268.5	8.03	66	2.73	114	395	4.74	0.59	47	1.74	144.69
0	1	1	11	6	40.1	1	1	1	1	1	1	4.37	133.1	20.2	6.5	38.3	1.289	7	9.1	24	274	11.05	62	5.75	111	403	4.42	0.4	71	0.77	70.09
0	1	1	19	5	39.4	0	1	1	1	1	1	4.28	136.1	22.7	2.7	40.9	3.099	73	75.2	46.1	325	11.31	118	3.36	115	240	9.61	0.49	11	2.86	71.43
0	1	0	40	7	40	1	0	0	1	1	0	4.65	137.7	24.5	5.1	38.8	0.167	13.1	8.6	18	263.4	5.28	108	2.38	104	329	2.64	0.5	16	1.11	138.24
0	0	1	61	7	39.1	0	1	0	1	1	1	3.85	135.8	34.2	7	38.3	0.22	12	17	31	191	8.49	104	0.85	108	352	7.22	0.85	70	8.49	414.12
0	1	0	33	6	40	1	1	1	1	1	1	2.8	137.3	24.3	12.1	30.1	0.91	21	14.6	32.6	402.4	24.22	115	0.73	101	315	23.25	0.96	110	31.85	431.51
